# Supplementary material for: A metabolic associated fatty liver disease risk variant in MBOAT7 regulates toll like receptor induced outcomes
Source: Nat Commun. 2022 Dec 6;13:7430. doi: 10.1038/s41467-022-35158-9 (PMC9726889; doi:10.1038/s41467-022-35158-9)
Supplement: Supplementary file 3 — Supplementary Data 1 [file 41467_2022_35158_MOESM3_ESM.xlsx]

## Sheet: Supplementary Data 1
Phenotype	Cohort	N_eff	SNP	A1	A2	BETA	P	Domain	Source
Alkaline phosphatase	ukb-d-30610_irnt	344292	rs8736	T	C	0.047473	1	Digestive	pheweb
Alkaline phosphatase	ukb-d-30610_raw	344292	rs8736	T	C	1.1647	2.74916e-76	Digestive	pheweb
Platelet crit	ukb-d-30090_irnt	350471	rs8736	T	C	0.0213485	1.47299e-20	Immunological&Hematopoietic	pheweb
Platelet crit	UK Biobank	350471	rs8736	T	C	0.001	5.47e-19	Immunological&Hematopoietic	CTG-VL
1-arachidonoylglycerophosphoinositol*	met-a-634	7351	rs8736	T	C	-0.0227	8.4489e-18	Metabolic&endocrine	pheweb
Lipid::Lysolipid::1-arachidonoylglycerophosphoinositol*	PMID: 24816252	7797	rs8736	C	T		8.449e-18	Metabolic&endocrine	GWAS-ATLAS
Platelet count	ukb-d-30080_irnt	350474	rs8736	T	C	0.0184111	3.25687e-15	Immunological&Hematopoietic	pheweb
Platelet count	UK Biobank	350474	rs8736	T	C	1.1	3.72e-15	Immunological&Hematopoietic	CTG-VL
neutrophil cell count	ieu-b-34	474864	rs8736	T	C	-0.012022	3.40001e-09	Immunological&Hematopoietic	pheweb
Aspartate aminotransferase	ukb-d-30650_raw	342990	rs8736	T	C	0.14859	5.22035e-09	Digestive	pheweb
Alanine aminotransferase	ukb-d-30620_raw	344136	rs8736	T	C	0.18525	1.73061e-08	Digestive	pheweb
Plateletcrit (two-way meta)	PMID: 27863252	127033	rs8736	T	C		4.40662e-08	Immunological&Hematopoietic	GWAS-ATLAS
white blood cell count	ieu-b-30	507475	rs8736	T	C	-0.010657	5.35994e-08	Immunological&Hematopoietic	pheweb
Omega-3 fatty acids	met-d-Omega_3		rs8736	T	C	0.0217264	1.40001e-07	Nutritional	pheweb
Docosahexaenoic acid	met-d-DHA		rs8736	T	C	0.0206812	2.30001e-07	Metabolic&endocrine	pheweb
Plateletcrit (three-way meta)	PMID: 27863252	164339	rs8736	T	C		3.199e-07	Immunological&Hematopoietic	GWAS-ATLAS
Plateletcrit	UK Biobank and INTERVAL	173508	rs8736	T	C	0.0192	3.2e-07	Immunological&Hematopoietic	CTG-VL
Ratio of omega-3 fatty acids to total fatty acids	met-d-Omega_3_pct		rs8736	T	C	0.0204848	5.49997e-07	Nutritional	pheweb
Sum neutrophil eosinophil count (three-way meta)	PMID: 27863252	170384	rs8736	C	T		6.377e-07	Immunological&Hematopoietic	GWAS-ATLAS
Sum neutrophil eosinophil counts	UK Biobank and INTERVAL	173504	rs8736	T	C	-0.0183	6.38e-07	Immunological&Hematopoietic	CTG-VL
Granulocyte count	UK Biobank and INTERVAL	173484	rs8736	T	C	-0.0182	7.15e-07	Immunological&Hematopoietic	CTG-VL
Granulocyte count (three-way meta)	PMID: 27863252	169822	rs8736	C	T		7.152e-07	Immunological&Hematopoietic	GWAS-ATLAS
Ratio of omega-6 fatty acids to omega-3 fatty acids	met-d-Omega_6_by_Omega_3		rs8736	T	C	-0.0203785	8.99995e-07	Nutritional	pheweb
Neutrophil count	UK Biobank and INTERVAL	173505	rs8736	T	C	-0.018	9.57e-07	Immunological&Hematopoietic	CTG-VL
Neutrophil count (three-way meta)	PMID: 27863252	170702	rs8736	C	T		9.575e-07	Immunological&Hematopoietic	GWAS-ATLAS
Sum basophil neutrophil count (three-way meta)	PMID: 27863252	170143	rs8736	C	T		9.671e-07	Immunological&Hematopoietic	GWAS-ATLAS
Serum 25-Hydroxyvitamin D levels	ebi-a-GCST90000616	417580	rs8736	T	C	-0.0096665	1.13467e-06	Metabolic&endocrine	pheweb
Serum 25-Hydroxyvitamin D levels	ebi-a-GCST90000615	417580	rs8736	T	C	-0.009567	1.45305e-06	Metabolic&endocrine	pheweb
Urate	ukb-d-30880_raw	343836	rs8736	T	C	-0.79799	1.5002e-06	Metabolic&endocrine	pheweb
Platelet count (two-way meta)	PMID: 27863252	127127	rs8736	T	C		1.64915e-06	Immunological&Hematopoietic	GWAS-ATLAS
Myeloid white cell count	UK Biobank and INTERVAL	173503	rs8736	T	C	-0.0176	1.9e-06	Immunological&Hematopoietic	CTG-VL
Myeloid white cell count (three-way meta)	PMID: 27863252	169219	rs8736	C	T		1.904e-06	Immunological&Hematopoietic	GWAS-ATLAS
Urate	ukb-d-30880_irnt	343836	rs8736	T	C	-0.0097774	1.96811e-06	Metabolic&endocrine	pheweb
HDL cholesterol	ieu-b-109		rs8736	T	C	0.00894279	3.59998e-06	Metabolic&endocrine	pheweb
Aspartate aminotransferase	ukb-d-30650_irnt	342990	rs8736	T	C	0.010696	3.74602e-06	Digestive	pheweb
Sum neutrophil eosinophil count (two-way meta)	PMID: 27863252	131409	rs8736	C	T		5.7975e-06	Immunological&Hematopoietic	GWAS-ATLAS
Granulocyte count (two-way meta)	PMID: 27863252	130875	rs8736	C	T		6.63329e-06	Immunological&Hematopoietic	GWAS-ATLAS
Neutrophil count (two-way meta)	PMID: 27863252	131564	rs8736	C	T		8.31942e-06	Immunological&Hematopoietic	GWAS-ATLAS
Sum basophil neutrophil count (two-way meta)	PMID: 27863252	131031	rs8736	C	T		9.20796e-06	Immunological&Hematopoietic	GWAS-ATLAS
Degree of unsaturation	met-d-Unsaturation		rs8736	T	C	0.0175293	9.80009e-06	Respiratory	pheweb
Platelet count	UK Biobank and INTERVAL	173510	rs8736	T	C	0.0165	9.99e-06	Immunological&Hematopoietic	CTG-VL
Platelet count (three-way meta)	PMID: 27863252	166066	rs8736	T	C		9.994e-06	Immunological&Hematopoietic	GWAS-ATLAS
HDL cholesterol	ukb-d-30760_irnt	315133	rs8736	T	C	0.0098361	1.92699e-05	Metabolic&endocrine	pheweb
Total protein	ukb-d-30860_irnt	314921	rs8736	T	C	0.010733	2.38732e-05	Digestive	pheweb
Total protein	ukb-d-30860_raw	314921	rs8736	T	C	0.043219	2.46479e-05	Digestive	pheweb
apolipoprotein A-I	ieu-b-107		rs8736	T	C	0.0081963	3.59998e-05	Metabolic&endocrine	pheweb
Triglycerides	ukb-d-30870_irnt	343992	rs8736	T	C	-0.0096817	3.66758e-05	Metabolic&endocrine	pheweb
Average number of methylene groups per double bond	met-c-847	13529	rs8736	T	C	-0.052394	3.67003e-05	Metabolic&endocrine	pheweb
HDL cholesterol	ukb-d-30760_raw	315133	rs8736	T	C	0.003627	4.22678e-05	Metabolic&endocrine	pheweb
Neutrophil percentage of white cells	UK Biobank and INTERVAL	173507	rs8736	T	C	-0.0149	4.34e-05	Immunological&Hematopoietic	CTG-VL
Diseases of external ear	finn-a-H8_EXTERNAL		rs8736	C	T	0.1465	4.52699e-05	Sense organs	pheweb
Granulocyte percentage of myeloid white cells	UK Biobank and INTERVAL	173485	rs8736	T	C	-0.0149	4.59e-05	Immunological&Hematopoietic	CTG-VL
Average number of methylene groups in a fatty acid chain	met-c-848	19017	rs8736	T	C	-0.045243	5.48997e-05	Metabolic&endocrine	pheweb
Haemoglobin concentration	ukb-d-30020_irnt	350474	rs8736	T	C	-0.00767899	5.97462e-05	Immunological&Hematopoietic	pheweb
Red blood cell (erythrocyte) count	ukb-d-30010_irnt	350475	rs8736	T	C	-0.00826231	6.1007e-05	Immunological&Hematopoietic	pheweb
Sphingomyelins	met-d-Sphingomyelins		rs8736	T	C	0.0154803	6.4e-05	Metabolic&endocrine	pheweb
White blood cell count	UK Biobank and INTERVAL	173515	rs8736	T	C	-0.0145	7.76e-05	Immunological&Hematopoietic	CTG-VL
Haemoglobin concentration	UK Biobank	350474	rs8736	T	C	-0.00926	8.5e-05	Immunological&Hematopoietic	CTG-VL
Neutrophill count	ukb-d-30140_irnt	349856	rs8736	T	C	-0.0093259	0.00010404	Immunological&Hematopoietic	pheweb
Red blood cell (erythrocyte) count	UK Biobank	350475	rs8736	T	C	-0.00327	0.000106	Immunological&Hematopoietic	CTG-VL
Phospholipids in small LDL	met-d-S_LDL_PL		rs8736	T	C	0.0163683	0.000109999	Metabolic&endocrine	pheweb
Glycated haemoglobin	ukb-d-30750_irnt	344182	rs8736	T	C	0.0089838	0.00011125	Metabolic&endocrine	pheweb
apolipoprotein B	ieu-b-108		rs8736	T	C	0.00793416	0.000129999	Metabolic&endocrine	pheweb
Free cholesterol in small LDL	met-d-S_LDL_FC		rs8736	T	C	0.0158363	0.000129999	Metabolic&endocrine	pheweb
Alanine aminotransferase	ukb-d-30620_irnt	344136	rs8736	T	C	0.0086324	0.00013284	Digestive	pheweb
Ratio of docosahexaenoic acid to total fatty acids	met-d-DHA_pct		rs8736	T	C	0.0150446	0.000140001	Metabolic&endocrine	pheweb
Triglycerides	ukb-d-30870_raw	343992	rs8736	T	C	-0.0091956	0.000148091	Metabolic&endocrine	pheweb
ECG/bike method for fitness test	ukb-e-6019_p2_AFR		rs8736	T	C	0.3555	0.000148501	Cardiovascular	pheweb
NA	ukb-e-recode246_MID		rs8736	T	C	0.3845	0.0001588	Unavailable	pheweb
Diagnoses - main ICD10: N92 Excessive, frequent and irregular menstruation	ukb-d-N92	361194	rs8736	T	C	0.00133186	0.000166921	Reproduction	pheweb
Diagnoses - main ICD10: N92 Excessive, frequent and irregular menstruation	UK Biobank	33105	rs8736	T	C	0.00133	0.000167	Reproduction	CTG-VL
Apoliprotein A	ukb-d-30630_irnt	313387	rs8736	T	C	0.0087998	0.000170479	Metabolic&endocrine	pheweb
Carboxypeptidase M	prot-a-645	3301	rs8736	T	C	0.0976	0.00017378	Metabolic&endocrine	pheweb
Hair/balding pattern: Pattern 4	UK Biobank	98840	rs8736	T	C	0.00507	0.000182	Dermatologic	CTG-VL
Bone mineral density	GEFOS	426824	rs8736	C	T	-0.0071	0.00021	Skeletal	CTG-VL
Illnesses of mother: Alzheimer's disease/dementia	ukb-b-14699	423738	rs8736	T	C	-0.0022622	0.00025	Environment	pheweb
Apoliprotein A	ukb-d-30630_raw	313387	rs8736	T	C	0.0023245	0.00025094	Metabolic&endocrine	pheweb
Ratio of bisallylic groups to total fatty acids	met-c-845	13166	rs8736	T	C	0.047259	0.000255	Metabolic&endocrine	pheweb
NA	ukb-e-recode178_MID		rs8736	T	C	0.372	0.0002557	Unavailable	pheweb
Alkaline phosphatase	bbj-a-5		rs8736	T	C	0.01929	0.000260898	Digestive	pheweb
Eotaxin	Young Finns Study (YFS)	8293	rs8736	C	T	0.0592	0.000262	Immunological&Hematopoietic	CTG-VL
Lymphocyte percentage of white cells	UK Biobank and INTERVAL	173496	rs8736	T	C	0.0133	0.000264	Immunological&Hematopoietic	CTG-VL
Vitamin D	ukb-d-30890_irnt	329247	rs8736	T	C	-0.0090166	0.000272797	Nutritional	pheweb
Phospholipids in LDL	met-d-LDL_PL		rs8736	T	C	0.0149769	0.000309999	Metabolic&endocrine	pheweb
Neutrophill count	UK Biobank	349856	rs8736	T	C	-0.0122	0.000323	Immunological&Hematopoietic	CTG-VL
Total lipids in large LDL	met-d-L_LDL_L		rs8736	T	C	0.0147545	0.000329997	Metabolic&endocrine	pheweb
Cholesteryl esters in large LDL	met-d-L_LDL_CE		rs8736	T	C	0.0147146	0.000340001	Metabolic&endocrine	pheweb
Red blood cell count	ebi-a-GCST90002365	9302	rs8736	T	C	-0.056596	0.000346003	Immunological&Hematopoietic	pheweb
a2009s lh S cingul-Marginalis thickness	ubm-a-3004	7916	rs8736	T	C	-0.051	0.000346737	Sense organs	pheweb
Cholesterol in large LDL	met-d-L_LDL_C		rs8736	T	C	0.0145608	0.000369999	Metabolic&endocrine	pheweb
Total esterified cholesterol	met-d-Total_CE		rs8736	T	C	0.0142282	0.000369999	Metabolic&endocrine	pheweb
Free cholesterol in medium LDL	met-d-M_LDL_FC		rs8736	T	C	0.0148779	0.0004	Metabolic&endocrine	pheweb
Total lipids in LDL	met-d-LDL_L		rs8736	T	C	0.0146371	0.000420001	Metabolic&endocrine	pheweb
Monocyte percentage	ukb-d-30190_irnt	349861	rs8736	T	C	0.00822942	0.000426638	Immunological&Hematopoietic	pheweb
Eosinophill percentage	ukb-d-30210_irnt	349861	rs8736	T	C	0.00846939	0.00043011	Immunological&Hematopoietic	pheweb
Average weekly fortified wine intake	ukb-b-1070	327563	rs8736	T	C	-0.00413438	0.000449997	Metabolic&endocrine	pheweb
Free cholesterol in LDL	met-d-LDL_FC		rs8736	T	C	0.014453	0.000449997	Metabolic&endocrine	pheweb
Hair/balding pattern: Pattern 4	ukb-a-303	154988	rs8736	T	C	0.00493329	0.000452699	Dermatologic	pheweb
Vitamin D	ukb-d-30890_raw	329247	rs8736	T	C	-0.18177	0.000470565	Nutritional	pheweb
IGF-1	ukb-d-30770_irnt	342439	rs8736	T	C	-0.0081888	0.000489846	Metabolic&endocrine	pheweb
LDL cholesterol	met-d-LDL_C		rs8736	T	C	0.014425	0.0005	Metabolic&endocrine	pheweb
Phospholipids in medium LDL	met-d-M_LDL_PL		rs8736	T	C	0.014679	0.0005	Metabolic&endocrine	pheweb
Average number of double bonds in a fatty acid chain	met-c-851	15724	rs8736	T	C	0.040585	0.000501003	Metabolic&endocrine	pheweb
Red blood cell count	UK Biobank and INTERVAL	173511	rs8736	T	C	-0.0126	0.000517	Immunological&Hematopoietic	CTG-VL
triglycerides	ieu-b-111		rs8736	T	C	-0.00697905	0.000519996	Metabolic&endocrine	pheweb
Total cholesterol	met-d-Total_C		rs8736	T	C	0.0138684	0.000519996	Nutritional	pheweb
Phospholipids in large LDL	met-d-L_LDL_PL		rs8736	T	C	0.0143294	0.000519996	Metabolic&endocrine	pheweb
NET100 1258	ubm-a-2414	7916	rs8736	T	C	0.0549	0.000537032	Unavailable	pheweb
Free cholesterol in small HDL	met-d-S_HDL_FC		rs8736	T	C	0.0144666	0.000549997	Metabolic&endocrine	pheweb
Gap coding: Looking after the home and/or family	UK Biobank	63479	rs8736	T	C	-0.00733	0.000563	Environment	CTG-VL
Gap coding: Looking after the home and/or family	ukb-d-22660_105	67655	rs8736	T	C	-0.00732566	0.000563067	Environment	pheweb
Other and unspecified iron deficiency	finn-a-D3_ANAEMIA_IRONDEF_NAS		rs8736	C	T	-0.1388	0.000570703	Immunological&Hematopoietic	pheweb
IDP T1 FAST ROIs R frontal pole	ubm-a-27	7916	rs8736	T	C	-0.0359	0.00057544	Neurological	pheweb
Platelet distribution width	ukb-d-30110_irnt	350470	rs8736	T	C	-0.0082181	0.000581768	Immunological&Hematopoietic	pheweb
DKTatlas rh parsorbitalis thickness	ubm-a-3049	7916	rs8736	T	C	-0.0501	0.000588844	Neurological	pheweb
Glutamine	met-d-Gln		rs8736	T	C	0.0139919	0.000599998	Metabolic&endocrine	pheweb
Cholesteryl esters in LDL	met-d-LDL_CE		rs8736	T	C	0.0142	0.000629999	Metabolic&endocrine	pheweb
Total lipids in IDL	met-d-IDL_L		rs8736	T	C	0.0133546	0.000649995	Metabolic&endocrine	pheweb
N-acylethanolamine-hydrolyzing acid amidase	prot-a-1990	3301	rs8736	T	C	0.0884	0.000676083	Metabolic&endocrine	pheweb
Clinical LDL cholesterol	met-d-Clinical_LDL_C		rs8736	T	C	0.0140688	0.000690001	Metabolic&endocrine	pheweb
Free cholesterol in large LDL	met-d-L_LDL_FC		rs8736	T	C	0.0138261	0.000690001	Metabolic&endocrine	pheweb
Polyunsaturated fatty acids	met-d-PUFA		rs8736	T	C	0.0137746	0.000719996	Metabolic&endocrine	pheweb
Type 2 diabetes	ebi-a-GCST010118	433540	rs8736	T	C	0.0284	0.000722404	Metabolic&endocrine	pheweb
Phospholipids in IDL	met-d-IDL_PL		rs8736	T	C	0.0130348	0.000739997	Metabolic&endocrine	pheweb
NET100 0653	ubm-a-1809	7916	rs8736	T	C	-0.0535	0.000776247	Unavailable	pheweb
Neutrophill percentage	UK Biobank	349861	rs8736	T	C	-0.0675	0.000818	Immunological&Hematopoietic	CTG-VL
Cholesteryl esters in IDL	met-d-IDL_CE		rs8736	T	C	0.0131204	0.000830004	Metabolic&endocrine	pheweb
Monocyte percentage	UK Biobank	349861	rs8736	T	C	0.0215	0.000841	Immunological&Hematopoietic	CTG-VL
Alkaline phosphatase	ukb-e-30610_CSA		rs8736	T	C	-0.04971	0.000841899	Digestive	pheweb
Diagnoses - main ICD10: I63.9 Cerebral infarction, unspecified	ukb-b-19350	463010	rs8736	T	C	0.000387735	0.000860003	Neurological	pheweb
Platelet distribution width	UK Biobank	350470	rs8736	T	C	-0.0041	0.000935	Immunological&Hematopoietic	CTG-VL
X-10395	met-a-440	7340	rs8736	T	C	0.0061	0.000936807	Unavailable	pheweb
Cholesterol in IDL	met-d-IDL_C		rs8736	T	C	0.0130158	0.000940005	Metabolic&endocrine	pheweb
Total lipids in small LDL	met-d-S_LDL_L		rs8736	T	C	0.0140177	0.000949992	Metabolic&endocrine	pheweb
Cholesterol in small HDL	met-d-S_HDL_C		rs8736	T	C	0.0143525	0.000949992	Metabolic&endocrine	pheweb
Type of tobacco previously smoked: Manufactured cigarettes	UK Biobank	35861	rs8736	T	C	0.00489	0.000965	Environment	CTG-VL
Type of tobacco previously smoked: Manufactured cigarettes	ukb-d-2877_1	89224	rs8736	T	C	0.00489248	0.000965317	Environment	pheweb
Hemoglobin concentration	UK Biobank and INTERVAL	173487	rs8736	T	C	-0.0117	0.00127	Immunological&Hematopoietic	CTG-VL
Nitrogen oxides air pollution; 2010	UK Biobank	356078	rs8736	T	C	0.114	0.00137	Environment	CTG-VL
Ganglion	UK Biobank	8900	rs8736	T	C	0.000592	0.00154	Connective Tissue	CTG-VL
High-density lipoprotein (HDL)	GLGC	188577	rs8736	T	C	0.0197	0.00156	Metabolic&endocrine	CTG-VL
Workplace full of chemical or other fumes: Often	UK Biobank	21934	rs8736	T	C	-0.00369	0.0017	Environment	CTG-VL
Answered sexual history questions	UK Biobank	108729	rs8736	T	C	0.00202	0.00175	Reproduction	CTG-VL
Illnesses of mother: Alzheimer's disease/dementia	UK Biobank	104209	rs8736	T	C	-0.00212	0.00187	Environment	CTG-VL
Mean corpuscular hemoglobin concentration	UK Biobank and INTERVAL	173497	rs8736	T	C	-0.011	0.00196	Immunological&Hematopoietic	CTG-VL
Periodontitis + loose teeth	UK Biobank +GLIDE	134905	rs8736	T	C	0.0132	0.00198	Symptoms&signs	CTG-VL
Nitrogen dioxide air pollution; 2010	UK Biobank	356078	rs8736	T	C	0.0532	0.00229	Environment	CTG-VL
Non-cancer illness code, self-reported: stroke	UK Biobank	19085	rs8736	T	C	0.000821	0.00263	Cardiovascular	CTG-VL
Monocyte percentage of white cells	UK Biobank and INTERVAL	173501	rs8736	T	C	0.0109	0.0029	Immunological&Hematopoietic	CTG-VL
Illnesses of mother: High blood pressure	UK Biobank	282560	rs8736	T	C	-0.00336	0.00294	Environment	CTG-VL
Haematocrit percentage	UK Biobank	350475	rs8736	T	C	-0.0206	0.00305	Immunological&Hematopoietic	CTG-VL
Diagnoses - main ICD10: M67 Other disorders of synovium and tendon	UK Biobank	10376	rs8736	T	C	0.0006	0.00322	Connective Tissue	CTG-VL
Tea intake	UK Biobank	349376	rs8736	T	C	0.0206	0.00322	Nutritional	CTG-VL
Heel bone mineral density (BMD) (right)	UK Biobank	114552	rs8736	T	C	0.00164	0.00322	Skeletal	CTG-VL
Eosinophill percentage	UK Biobank	349861	rs8736	T	C	0.0129	0.00367	Immunological&Hematopoietic	CTG-VL
Heel bone mineral density (BMD) T-score, automated (right)	UK Biobank	114614	rs8736	T	C	0.0144	0.00384	Skeletal	CTG-VL
Heel quantitative ultrasound index (QUI), direct entry (right)	UK Biobank	114614	rs8736	T	C	0.256	0.00384	Skeletal	CTG-VL
Fibroblast growth factor (FGF-basic)	Young Finns Study (YFS)	8293	rs8736	C	T	0.0477	0.00451	Metabolic&endocrine	CTG-VL
Hepatocyte growth factor (HGF)	Young Finns Study (YFS)	8293	rs8736	C	T	0.0453	0.00499	Metabolic&endocrine	CTG-VL
IL6	Young Finns Study (YFS)	8293	rs8736	C	T	0.0449	0.00556	Immunological&Hematopoietic	CTG-VL
Had major operations	UK Biobank	152252	rs8736	T	C	-0.00461	0.00581	Symptoms&signs	CTG-VL
Loose teeth	UK Biobank	72791	rs8736	C	T	-0.00115	0.0061	Symptoms&signs	CTG-VL
Tumor necrosis factor alpha	Young Finns Study (YFS)	8293	rs8736	C	T	0.0683	0.00624	Immunological&Hematopoietic	CTG-VL
Diseases of appendix	UK Biobank	11715	rs8736	T	C	-0.000584	0.00646	Digestive	CTG-VL
Transport type for commuting to job workplace: Public transport	UK Biobank	125659	rs8736	T	C	0.00358	0.00678	Activities	CTG-VL
Knee pain for 3+ months	UK Biobank	50955	rs8736	T	C	0.0057	0.00703	Connective Tissue	CTG-VL
Heel broadband ultrasound attenuation (right)	UK Biobank	114609	rs8736	T	C	0.209	0.00712	Skeletal	CTG-VL
Been involved in combat or exposed to war-zone	UK Biobank	15495	rs8736	T	C	-0.00201	0.00716	Environment	CTG-VL
Townsend deprivation index at recruitment	UK Biobank	360763	rs8736	T	C	0.0188	0.00721	Environment	CTG-VL
Type of accommodation lived in: Sheltered accommodation	UK Biobank	3428	rs8736	T	C	0.000311	0.00752	Environment	CTG-VL
Particulate matter air pollution (pm2.5); 2010	UK Biobank	329886	rs8736	T	C	0.00685	0.00757	Environment	CTG-VL
Treatment/medication code: colchicine	UK Biobank	760	rs8736	T	C	0.000145	0.00809	Skeletal	CTG-VL
Blood clot, DVT, bronchitis, emphysema, asthma, rhinitis, eczema, allergy diagnosed by doctor: Asthma	UK Biobank	147301	rs8736	T	C	0.002	0.0087	Respiratory	CTG-VL
Reticulocyte count	UK Biobank and INTERVAL	173513	rs8736	T	C	-0.00964	0.00875	Immunological&Hematopoietic	CTG-VL
Particulate matter air pollution (pm2.5) absorbance; 2010	UK Biobank	329886	rs8736	T	C	0.00169	0.00885	Environment	CTG-VL
Platelet distribution width	UK Biobank and INTERVAL	173509	rs8736	T	C	-0.00962	0.00896	Immunological&Hematopoietic	CTG-VL
White blood cell (leukocyte) count	UK Biobank	350470	rs8736	T	C	-0.0128	0.00904	Immunological&Hematopoietic	CTG-VL
Diagnoses - main ICD10: R53 Malaise and fatigue	UK Biobank	3265	rs8736	T	C	0.000304	0.00916	Neurological	CTG-VL
Neutrophil percentage of granulocytes	UK Biobank and INTERVAL	173506	rs8736	T	C	-0.00948	0.00968	Immunological&Hematopoietic	CTG-VL
IL12p70	Young Finns Study (YFS)	8293	rs8736	C	T	0.0411	0.0104	Immunological&Hematopoietic	CTG-VL
Illnesses of siblings: High blood pressure	UK Biobank	185380	rs8736	T	C	-0.00274	0.0107	Environment	CTG-VL
Never eat eggs, dairy, wheat, sugar: Sugar or foods/drinks containing sugar	UK Biobank	218823	rs8736	T	C	0.00233	0.0114	Nutritional	CTG-VL
Illnesses of father: Heart disease	UK Biobank	280346	rs8736	T	C	-0.00299	0.0116	Environment	CTG-VL
Never eat eggs, dairy, wheat, sugar: I eat all of the above	UK Biobank	252403	rs8736	T	C	-0.00248	0.0121	Nutritional	CTG-VL
Worked with paints, thinners or glues: Often	UK Biobank	14267	rs8736	T	C	-0.00237	0.0122	Environment	CTG-VL
Interferon-gamma	Young Finns Study (YFS)	8293	rs8736	C	T	0.0416	0.0126	Immunological&Hematopoietic	CTG-VL
Particulate matter air pollution (pm10); 2007	UK Biobank	355245	rs8736	T	C	0.0158	0.0131	Environment	CTG-VL
Non-cancer illness code, self-reported: kidney stone/ureter stone/bladder stone	UK Biobank	11361	rs8736	T	C	-0.000522	0.0133	Genitourinary	CTG-VL
Birth weight	UK Biobank	205475	rs8736	T	C	0.00509	0.0142	Reproduction	CTG-VL
Cereal type: Other (e.g. Cornflakes, Frosties)	UK Biobank	187389	rs8736	T	C	0.00251	0.0143	Nutritional	CTG-VL
Non-cancer illness code, self-reported: asthma	UK Biobank	148259	rs8736	T	C	0.00185	0.015	Respiratory	CTG-VL
Non-cancer illness code, self-reported: nasal polyps	UK Biobank	6320	rs8736	T	C	-0.000382	0.0153	Respiratory	CTG-VL
Mean corpuscular volume	UK Biobank and INTERVAL	173499	rs8736	T	C	0.00857	0.0177	Immunological&Hematopoietic	CTG-VL
High light scatter reticulocyte count	UK Biobank and INTERVAL	173488	rs8736	T	C	-0.00867	0.0183	Immunological&Hematopoietic	CTG-VL
Workplace very hot: Rarely/never	UK Biobank	66516	rs8736	T	C	-0.00481	0.0184	Environment	CTG-VL
Granulocyte-colony stimulating factor	Young Finns Study (YFS)	8293	rs8736	C	T	0.0384	0.0188	Immunological&Hematopoietic	CTG-VL
Home area population density - urban or rural: England/Wales - Urban - less sparse	UK Biobank	245568	rs8736	T	C	0.00221	0.0203	Environment	CTG-VL
Illnesses of father: High blood pressure	UK Biobank	220290	rs8736	T	C	-0.00242	0.0208	Environment	CTG-VL
Vascular/heart problems diagnosed by doctor: Stroke	UK Biobank	22002	rs8736	T	C	0.000674	0.0217	Cardiovascular	CTG-VL
IL7	Young Finns Study (YFS)	8293	rs8736	C	T	0.0579	0.0218	Immunological&Hematopoietic	CTG-VL
Hematocrit	UK Biobank and INTERVAL	173486	rs8736	T	C	-0.00824	0.0228	Immunological&Hematopoietic	CTG-VL
Diagnoses - main ICD10: K35 Acute appendicitis	UK Biobank	9552	rs8736	T	C	-0.000445	0.0229	Digestive	CTG-VL
Illnesses of adopted siblings: None of the above (group 2)	UK Biobank	986	rs8736	T	C	-0.0279	0.0233	Environment	CTG-VL
Underlying (primary) cause of death: ICD10: C45.9 Mesothelioma, unspecified	UK Biobank	431	rs8736	T	C	-0.00371	0.0236	Neoplasms	CTG-VL
Type of tobacco previously smoked: Cigars or pipes	UK Biobank	15766	rs8736	T	C	-0.00221	0.0247	Environment	CTG-VL
Decayed, Missing and Filled tooth Surfaces (DMFS) + Dentures	UK Biobank + GLIDE	328471	rs8736	T	C	0.006	0.0247	Symptoms&signs	CTG-VL
Skin colour	UK Biobank	356530	rs8736	C	T	-0.00305	0.0276	Dermatologic	CTG-VL
Leisure/social activities: None of the above	UK Biobank	303544	rs8736	T	C	0.0024	0.0277	Social Interactions	CTG-VL
Types of physical activity in last 4 weeks: None of the above	UK Biobank	79990	rs8736	T	C	0.00124	0.0278	Activities	CTG-VL
Diagnoses - main ICD10: K43 Ventral hernia	UK Biobank	8940	rs8736	T	C	-0.000431	0.0279	Connective Tissue	CTG-VL
Diagnoses - main ICD10: H53 Visual disturbances	UK Biobank	2237	rs8736	T	C	-0.000214	0.0289	Sense organs	CTG-VL
Visual disturbances	UK Biobank	2440	rs8736	T	C	-0.000214	0.0289	Sense organs	CTG-VL
Illnesses of father: None of the above (group 1)	UK Biobank	293787	rs8736	T	C	0.00266	0.0305	Environment	CTG-VL
Bleeding gums	UK Biobank	209387	rs8736	C	T	0.00152	0.031	Symptoms&signs	CTG-VL
Systolic blood pressure, manual reading	UK Biobank	31281	rs8736	T	C	0.305	0.0331	Cardiovascular	CTG-VL
Treatment/medication code: candesartan cilexetil	UK Biobank	15334	rs8736	T	C	0.00052	0.0337	Cardiovascular	CTG-VL
Shortness of breath walking on level ground	UK Biobank	44445	rs8736	T	C	0.00271	0.0337	Cardiovascular	CTG-VL
Why reduced smoking: Health precaution	UK Biobank	11416	rs8736	T	C	0.0142	0.0341	Environment	CTG-VL
Milk type used: Other type of milk	UK Biobank	16655	rs8736	T	C	-0.00054	0.035	Nutritional	CTG-VL
Mouth ulcers	UK Biobank	169124	rs8736	C	T	-0.00135	0.035	Symptoms&signs	CTG-VL
Pulse rate, automated reading	UK Biobank	340162	rs8736	T	C	-0.058	0.0351	Cardiovascular	CTG-VL
Impedance of leg (right)	UK Biobank	354817	rs8736	T	C	0.162	0.036	Metabolic&endocrine	CTG-VL
Job coding: researcher in broadcasting, journalism, photography, printing and publishing	UK Biobank	647	rs8736	T	C	0.000423	0.0365	Environment	CTG-VL
How are people in household related to participant: Son and/or daughter (include step-children)	UK Biobank	320945	rs8736	T	C	-0.00211	0.0365	Social Interactions	CTG-VL
Reason for glasses/contact lenses: For 'astigmatism'	UK Biobank	37953	rs8736	T	C	-0.000809	0.0367	Sense organs	CTG-VL
Bread intake	UK Biobank	353030	rs8736	T	C	-0.0409	0.0369	Nutritional	CTG-VL
Diagnoses - main ICD10: K76 Other diseases of liver	UK Biobank	2300	rs8736	T	C	0.000205	0.0377	Digestive	CTG-VL
Illness, injury, bereavement, stress in last 2 years: Serious illness, injury or assault to yourself	UK Biobank	120647	rs8736	T	C	-0.00144	0.0379	Environment	CTG-VL
Dentures	UK Biobank	258456	rs8736	C	T	-0.00156	0.038	Symptoms&signs	CTG-VL
Job SOC coding: Other goods handling and storage occupations n.e.c.	UK Biobank	5044	rs8736	T	C	-0.00115	0.0385	Environment	CTG-VL
Non-cancer illness code, self-reported: sciatica	UK Biobank	13472	rs8736	T	C	0.000475	0.0388	Connective Tissue	CTG-VL
Hand grip strength (left)	UK Biobank	359704	rs8736	T	C	-0.0372	0.0389	Neurological	CTG-VL
Cancer code, self-reported: malignant melanoma	UK Biobank	11499	rs8736	T	C	-0.000435	0.0405	Neoplasms	CTG-VL
Cylindrical power (right)	UK Biobank	77983	rs8736	T	C	-0.00755	0.0413	Sense organs	CTG-VL
RANTES	Young Finns Study (YFS)	8293	rs8736	C	T	0.0515	0.0418	Immunological&Hematopoietic	CTG-VL
Mean corpuscular haemoglobin concentration	UK Biobank	350468	rs8736	T	C	-0.00516	0.0434	Immunological&Hematopoietic	CTG-VL
Non-cancer illness code, self-reported: pneumonia	UK Biobank	20431	rs8736	T	C	0.000571	0.0436	Respiratory	CTG-VL
Mouth/teeth dental problems: Bleeding gums	UK Biobank	162539	rs8736	T	C	-0.0016	0.0439	Symptoms&signs	CTG-VL
Qualifications: College or University degree	UK Biobank	313437	rs8736	T	C	-0.00221	0.0449	Environment	CTG-VL
Peak expiratory flow (PEF)	UK Biobank	329404	rs8736	T	C	-0.512	0.045	Respiratory	CTG-VL
Job SOC coding: NCOs and other ranks	UK Biobank	8046	rs8736	T	C	-0.00139	0.0464	Environment	CTG-VL
IL17	Young Finns Study (YFS)	8293	rs8736	C	T	0.0329	0.0476	Immunological&Hematopoietic	CTG-VL
Red cell distribution width	UK Biobank and INTERVAL	173512	rs8736	T	C	-0.00718	0.0477	Immunological&Hematopoietic	CTG-VL
Age when last took cannabis	UK Biobank	25698	rs8736	T	C	0.226	0.0483	Environment	CTG-VL
Age high blood pressure diagnosed	UK Biobank	87024	rs8736	T	C	0.0779	0.0487	Cardiovascular	CTG-VL
Reticulocyte fraction of red cells	UK Biobank and INTERVAL	173514	rs8736	T	C	-0.00722	0.0496	Immunological&Hematopoietic	CTG-VL
Illnesses of siblings: None of the above (group 1)	UK Biobank	246544	rs8736	T	C	0.00242	0.0502	Environment	CTG-VL
Impedance of leg (left)	UK Biobank	354811	rs8736	T	C	0.151	0.0505	Metabolic&endocrine	CTG-VL
Ever felt worried, tense, or anxious for most of a month or longer	UK Biobank	86167	rs8736	T	C	0.00369	0.0507	Psychiatric	CTG-VL
Non-cancer illness code, self-reported: polymyalgia rheumatica	UK Biobank	3006	rs8736	T	C	-0.000212	0.0508	Immunological&Hematopoietic	CTG-VL
Treatment/medication code: rhinocort 50micrograms nasal spray	UK Biobank	640	rs8736	T	C	9.77e-05	0.0513	Respiratory	CTG-VL
Cancer diagnosed by doctor	UK Biobank	105005	rs8736	T	C	-0.00124	0.052	Neoplasms	CTG-VL
Target heart rate achieved	UK Biobank	19931	rs8736	T	C	-0.00359	0.0529	Cardiovascular	CTG-VL
Job coding: non-commissioned officers or other rank of armed forces	UK Biobank	7833	rs8736	T	C	-0.00134	0.0542	Environment	CTG-VL
Illnesses of mother: None of the above (group 1)	UK Biobank	323173	rs8736	T	C	0.00234	0.0543	Environment	CTG-VL
6mm regularity index (left)	UK Biobank	40700	rs8736	T	C	-0.0215	0.0544	Sense organs	CTG-VL
Doctor diagnosed sarcoidosis	UK Biobank	1573	rs8736	T	C	-0.000592	0.0554	Respiratory	CTG-VL
Mean sphered cell volume	UK Biobank	344729	rs8736	T	C	0.0244	0.0557	Immunological&Hematopoietic	CTG-VL
IL13	Young Finns Study (YFS)	8293	rs8736	C	T	0.0472	0.0562	Immunological&Hematopoietic	CTG-VL
Job coding: physicist, astronomer, geologist, geophysicist, meteorologist, oceanographer, seismologist	UK Biobank	2325	rs8736	T	C	0.00073	0.0566	Environment	CTG-VL
Diagnoses - main ICD10: R55 Syncope and collapse	UK Biobank	20435	rs8736	T	C	0.000549	0.0566	Neurological	CTG-VL
Lymphocyte percentage	UK Biobank	349861	rs8736	T	C	0.0333	0.0568	Immunological&Hematopoietic	CTG-VL
Unstable angina pectoris	UK Biobank	13625	rs8736	T	C	0.000439	0.057	Cardiovascular	CTG-VL
Mouth/teeth dental problems: Painful gums	UK Biobank	39323	rs8736	T	C	-0.00075	0.0571	Symptoms&signs	CTG-VL
Tobacco smoking: Ex-smoker	UK Biobank	84684	rs8736	T	C	0.00427	0.0574	Environment	CTG-VL
Saturated fat	UK Biobank	51453	rs8736	T	C	-0.185	0.0578	Nutritional	CTG-VL
Impedance of whole body	UK Biobank	354795	rs8736	T	C	0.301	0.0585	Metabolic&endocrine	CTG-VL
Mouth/teeth dental problems: Loose teeth	UK Biobank	55162	rs8736	T	C	0.000882	0.0587	Symptoms&signs	CTG-VL
IL2	Young Finns Study (YFS)	8293	rs8736	C	T	0.0471	0.059	Immunological&Hematopoietic	CTG-VL
Schizophrenia	PGC	111487	rs8736	T	C	0.0215	0.0592	Psychiatric	CTG-VL
Treatment/medication code: diclofenac sodium+misoprostol	UK Biobank	1003	rs8736	T	C	-0.000118	0.0599	Skeletal	CTG-VL
IL10	Young Finns Study (YFS)	8293	rs8736	C	T	0.0311	0.0617	Immunological&Hematopoietic	CTG-VL
Tobacco smoking: Never smoked	UK Biobank	87929	rs8736	T	C	-0.00428	0.0623	Environment	CTG-VL
Vascular/heart problems diagnosed by doctor: Angina	UK Biobank	44053	rs8736	T	C	-0.000766	0.0624	Cardiovascular	CTG-VL
Length of longest manic/irritable episode	UK Biobank	12929	rs8736	T	C	0.0156	0.0639	Psychiatric	CTG-VL
Other disorders affecting eyelid function	UK Biobank	536	rs8736	T	C	-8.49e-05	0.064	Sense organs	CTG-VL
Eosinophil percentage of granulocytes	UK Biobank and INTERVAL	173482	rs8736	T	C	0.00678	0.0642	Immunological&Hematopoietic	CTG-VL
High light scatter reticulocyte percentage of red cells	UK Biobank and INTERVAL	173489	rs8736	T	C	-0.00679	0.0644	Immunological&Hematopoietic	CTG-VL
Treatment/medication code: lisinopril+hydrochlorothiazide 10mg/12.5mg tablet	UK Biobank	500	rs8736	T	C	8.17e-05	0.0651	Cardiovascular	CTG-VL
Treatment/medication code: diclofenac	UK Biobank	29549	rs8736	T	C	-0.000628	0.0651	Skeletal	CTG-VL
Ever been injured or injured someone else through drinking alcohol: No	UK Biobank	19493	rs8736	T	C	-0.00154	0.0654	Infectious&Injuries	CTG-VL
Actions taken following self-harm: See anyone from psychiatric or mental health services, including liaison services	UK Biobank	6675	rs8736	T	C	-0.000912	0.0655	Psychiatric	CTG-VL
Treatment/medication code: valsartan	UK Biobank	6796	rs8736	T	C	0.0003	0.0657	Cardiovascular	CTG-VL
Handedness (chirality/laterality): Use both right and left hands equally	UK Biobank	23933	rs8736	T	C	0.000564	0.066	Neurological	CTG-VL
Impedance of arm (right)	UK Biobank	354792	rs8736	T	C	0.167	0.0666	Metabolic&endocrine	CTG-VL
Treatment/medication code: metformin	UK Biobank	34981	rs8736	T	C	0.000669	0.0697	Metabolic&endocrine	CTG-VL
Period spent working mix of day and night shifts	UK Biobank	6708	rs8736	T	C	-0.225	0.0698	Environment	CTG-VL
Mean corpuscular volume	UK Biobank	350473	rs8736	T	C	0.019	0.0701	Immunological&Hematopoietic	CTG-VL
Ever heard an un-real voice	UK Biobank	7899	rs8736	T	C	-0.000977	0.0704	Psychiatric	CTG-VL
Nitrogen dioxide air pollution; 2006	UK Biobank	356078	rs8736	T	C	0.0372	0.0716	Environment	CTG-VL
Mouth/teeth dental problems: Mouth ulcers	UK Biobank	132245	rs8736	T	C	0.0013	0.0728	Symptoms&signs	CTG-VL
Malignant neoplasm of prostate	UK Biobank	24842	rs8736	T	C	-0.000545	0.074	Neoplasms	CTG-VL
Malignant neoplasm of prostate	UK Biobank	24842	rs8736	T	C	-0.000545	0.074	Neoplasms	CTG-VL
Astigmatism angle (left)	UK Biobank	77739	rs8736	T	C	-0.464	0.0742	Sense organs	CTG-VL
Chron's disease NAS	UK Biobank	3050	rs8736	T	C	-0.000194	0.076	Digestive	CTG-VL
malignant neoplasm of male genital organs	UK Biobank	26669	rs8736	T	C	-0.000561	0.0762	Neoplasms	CTG-VL
Unavailable	UK Biobank	26669	rs8736	T	C	-0.000561	0.0762	Unavailable	CTG-VL
Types of transport used (excluding work): Car/motor vehicle	UK Biobank	234723	rs8736	T	C	0.0017	0.0767	Activities	CTG-VL
Job SOC coding: Conference and exhibition managers	UK Biobank	416	rs8736	T	C	0.000283	0.077	Environment	CTG-VL
Nervous feelings	UK Biobank	253931	rs8736	T	C	0.0018	0.0783	Psychiatric	CTG-VL
Nitrogen dioxide air pollution; 2005	UK Biobank	356078	rs8736	T	C	0.0398	0.0784	Environment	CTG-VL
Fractured bone site(s): Other bones	UK Biobank	71218	rs8736	T	C	-0.000933	0.0786	Infectious&Injuries	CTG-VL
Pain type(s) experienced in last month: Facial pain	UK Biobank	25913	rs8736	T	C	0.000561	0.079	Neurological	CTG-VL
Illness, injury, bereavement, stress in last 2 years: Financial difficulties	UK Biobank	144242	rs8736	T	C	0.0013	0.08	Environment	CTG-VL
Medication for cholesterol, blood pressure, diabetes, or take exogenous hormones: Cholesterol lowering medication	UK Biobank	84813	rs8736	T	C	0.00182	0.0804	Cardiovascular	CTG-VL
Job coding: heavy goods vehicle (hgv) driver, lorry or truck driver, tanker driver, haulage driver	UK Biobank	2664	rs8736	T	C	-0.00071	0.0823	Environment	CTG-VL
6mm cylindrical power (right)	UK Biobank	66256	rs8736	T	C	0.00641	0.0823	Sense organs	CTG-VL
Mouth/teeth dental problems: Dentures	UK Biobank	202576	rs8736	T	C	0.00148	0.0833	Symptoms&signs	CTG-VL
Disorders of synovium and tendon	UK Biobank	23191	rs8736	T	C	0.000521	0.0841	Connective Tissue	CTG-VL
Polyneuropathies and other disorders of the peripheral nervous system	UK Biobank	2237	rs8736	T	C	-0.000162	0.0843	Neurological	CTG-VL
Treatment/medication code: adcal-d3 1.5g/10micrograms chewable tablet	UK Biobank	9674	rs8736	T	C	0.000335	0.0844	Skeletal	CTG-VL
Trunk fat percentage	UK Biobank	354619	rs8736	T	C	0.0295	0.0874	Metabolic&endocrine	CTG-VL
Coxarthrosis [arthrosis of hip](FG)	UK Biobank	36659	rs8736	T	C	0.000644	0.0877	Connective Tissue	CTG-VL
Diagnoses - main ICD10: M16 Coxarthrosis [arthrosis of hip]	UK Biobank	35620	rs8736	T	C	0.000644	0.0877	Connective Tissue	CTG-VL
Treatment/medication code: ezetimibe	UK Biobank	8478	rs8736	T	C	0.000311	0.0878	Metabolic&endocrine	CTG-VL
Diseases of the nervous system	UK Biobank	80257	rs8736	T	C	-0.000957	0.0878	Neurological	CTG-VL
Job coding: officer of ngo, trade union organiser/official, charity administrator, secretary of research or charity or political or professional or trade association or trade union	UK Biobank	6120	rs8736	T	C	0.00106	0.088	Environment	CTG-VL
Non-cancer illness code, self-reported: malabsorption/coeliac disease	UK Biobank	6320	rs8736	T	C	0.000268	0.0885	Digestive	CTG-VL
Treatment/medication code: isosorbide mononitrate	UK Biobank	4740	rs8736	T	C	-0.000232	0.0888	Cardiovascular	CTG-VL
Treatment/medication code: ramipril	UK Biobank	64324	rs8736	T	C	-0.000847	0.0889	Cardiovascular	CTG-VL
Retinal detachment with retinal break	UK Biobank	4776	rs8736	T	C	-0.000233	0.0893	Sense organs	CTG-VL
Types of transport used (excluding work): Walk	UK Biobank	359241	rs8736	T	C	-0.00201	0.0906	Activities	CTG-VL
Ever had known person concerned about, or recommend reduction of, alcohol consumption: Yes, but not in the last year	UK Biobank	20908	rs8736	T	C	0.00147	0.0918	Social Interactions	CTG-VL
Adhesive capsulitis of shoulder	UK Biobank	4776	rs8736	T	C	-0.000231	0.0919	Connective Tissue	CTG-VL
Job coding: general office assistant/clerk, clerical officer, clerk-typist, office supervisor, press/newspaper corrector/reader	UK Biobank	15131	rs8736	T	C	-0.00164	0.092	Environment	CTG-VL
6mm cylindrical power (left)	UK Biobank	65551	rs8736	T	C	0.00624	0.0927	Sense organs	CTG-VL
Average evening sound level of noise pollution	UK Biobank	356078	rs8736	T	C	0.017	0.0928	Environment	CTG-VL
Average daytime sound level of noise pollution	UK Biobank	356078	rs8736	T	C	0.017	0.0928	Environment	CTG-VL
Average 24-hour sound level of noise pollution	UK Biobank	356078	rs8736	T	C	0.017	0.0928	Environment	CTG-VL
Average night-time sound level of noise pollution	UK Biobank	356078	rs8736	T	C	0.017	0.0928	Environment	CTG-VL
Average 16-hour sound level of noise pollution	UK Biobank	356078	rs8736	T	C	0.017	0.0929	Environment	CTG-VL
Diagnoses - main ICD10: I83 Varicose veins of lower extremities	UK Biobank	34202	rs8736	T	C	0.000619	0.0942	Cardiovascular	CTG-VL
Longest period spent worried or anxious	UK Biobank	24738	rs8736	T	C	0.895	0.0946	Psychiatric	CTG-VL
Ever depressed for a whole week	UK Biobank	117086	rs8736	T	C	0.00344	0.0949	Psychiatric	CTG-VL
Ankle spacing width (right)	UK Biobank	114614	rs8736	T	C	-0.0278	0.0965	Skeletal	CTG-VL
Illnesses of siblings: Bowel cancer	UK Biobank	26260	rs8736	T	C	0.000672	0.0969	Environment	CTG-VL
Illness, injury, bereavement, stress in last 2 years: Serious illness, injury or assault of a close relative	UK Biobank	146676	rs8736	T	C	-0.00126	0.0969	Environment	CTG-VL
Diagnoses - main ICD10: N20 Calculus of kidney and ureter	UK Biobank	14021	rs8736	T	C	-0.00039	0.0991	Genitourinary	CTG-VL
Job SOC coding: General office assistants/clerks	UK Biobank	15378	rs8736	T	C	-0.00159	0.0994	Environment	CTG-VL
Age started oral contraceptive pill	UK Biobank	154112	rs8736	T	C	0.0223	0.0998	Reproduction	CTG-VL
Treatment/medication code: gtn 400micrograms spray	UK Biobank	3388	rs8736	T	C	-0.000189	0.1	Cardiovascular	CTG-VL
Types of physical activity in last 4 weeks: Heavy DIY (eg: weeding, lawn mowing, carpentry, digging)	UK Biobank	353355	rs8736	T	C	-0.00189	0.101	Activities	CTG-VL
Obesity	UK Biobank	1790	rs8736	T	C	0.000137	0.102	Metabolic&endocrine	CTG-VL
Job coding: ship's engineer, ship's purser	UK Biobank	619	rs8736	T	C	0.000322	0.103	Environment	CTG-VL
TNF-Related Apoptosis-Inducing Ligand	Young Finns Study (YFS)	8293	rs8736	C	T	0.0262	0.103	Immunological&Hematopoietic	CTG-VL
Educational Attainment	SSGAC	766000	rs8736	C	T	0.00282	0.104	Environment	CTG-VL
Smoking status: Never	UK Biobank	357132	rs8736	T	C	-0.00191	0.104	Environment	CTG-VL
Diseases of veins, lymphatic vessels and lymph nodes, not elsewhere classified	UK Biobank	45908	rs8736	T	C	0.000689	0.104	Immunological&Hematopoietic	CTG-VL
Why stopped smoking: Illness or ill health	UK Biobank	37435	rs8736	T	C	0.00254	0.105	Environment	CTG-VL
Age at first episode of depression	UK Biobank	61033	rs8736	T	C	-0.137	0.105	Psychiatric	CTG-VL
Body fat percentage	UK Biobank	354628	rs8736	T	C	0.0244	0.107	Metabolic&endocrine	CTG-VL
Job SOC coding: Officers of non-governmental organisations	UK Biobank	6207	rs8736	T	C	0.000984	0.111	Environment	CTG-VL
Triglycerides	GLGC	188580	rs8736	C	T	0.0056	0.111	Metabolic&endocrine	CTG-VL
Ever worried more than most people would in similar situation	UK Biobank	75963	rs8736	T	C	0.00314	0.111	Psychiatric	CTG-VL
Trunk fat mass	UK Biobank	354597	rs8736	T	C	0.0196	0.112	Metabolic&endocrine	CTG-VL
Depression possibly related to stressful or traumatic event	UK Biobank	52176	rs8736	T	C	-0.00385	0.112	Psychiatric	CTG-VL
Feelings of worthlessness during worst period of depression	UK Biobank	62110	rs8736	T	C	0.00448	0.112	Psychiatric	CTG-VL
Other serious medical condition/disability diagnosed by doctor	UK Biobank	231803	rs8736	T	C	-0.00154	0.112	Symptoms&signs	CTG-VL
Cereal type: Bran cereal (e.g. All Bran, Branflakes)	UK Biobank	168274	rs8736	T	C	-0.00155	0.113	Nutritional	CTG-VL
Pulse wave Arterial Stiffness index	UK Biobank	118469	rs8736	T	C	0.0264	0.114	Cardiovascular	CTG-VL
Workplace very dusty: Sometimes	UK Biobank	81986	rs8736	T	C	-0.00357	0.114	Environment	CTG-VL
Diagnoses - main ICD10: T39 Poisoning by nonopioid analgesics, antipyretics and antirheumatics	UK Biobank	4629	rs8736	T	C	0.000215	0.115	Infectious&Injuries	CTG-VL
Age started smoking in former smokers	UK Biobank	88898	rs8736	T	C	0.0269	0.115	Psychiatric	CTG-VL
Treatment/medication code: seretide 50 evohaler	UK Biobank	16874	rs8736	T	C	0.000404	0.117	Cardiovascular	CTG-VL
Non-cancer illness code, self-reported: gout	UK Biobank	20399	rs8736	T	C	-0.00044	0.117	Connective Tissue	CTG-VL
Maximum workload during fitness test	UK Biobank	53998	rs8736	T	C	-0.28	0.119	Cardiovascular	CTG-VL
Protein	UK Biobank	51453	rs8736	T	C	-0.29	0.12	Nutritional	CTG-VL
Father still alive	UK Biobank	249838	rs8736	T	C	0.00135	0.12	Social Interactions	CTG-VL
3mm cylindrical power angle (left)	UK Biobank	75389	rs8736	T	C	0.525	0.121	Sense organs	CTG-VL
IL9	Young Finns Study (YFS)	8293	rs8736	C	T	0.038	0.122	Immunological&Hematopoietic	CTG-VL
Back pain for 3+ months	UK Biobank	78121	rs8736	T	C	0.00339	0.123	Connective Tissue	CTG-VL
Diagnoses - main ICD10: F31 Bipolar affective disorder	UK Biobank	1482	rs8736	T	C	0.000125	0.123	Psychiatric	CTG-VL
Age cataract diagnosed	UK Biobank	5020	rs8736	T	C	-0.297	0.123	Sense organs	CTG-VL
Hospital episode type: General episode	UK Biobank	312647	rs8736	T	C	-0.00163	0.125	Environment	CTG-VL
Neoplasms	UK Biobank	226171	rs8736	T	C	-0.00143	0.125	Neoplasms	CTG-VL
Difficulty concentrating during worst period of anxiety	UK Biobank	25671	rs8736	T	C	-0.00499	0.126	Psychiatric	CTG-VL
Diagnoses - main ICD10: E66 Obesity	UK Biobank	1411	rs8736	T	C	0.000127	0.127	Metabolic&endocrine	CTG-VL
Nitrogen dioxide air pollution; 2007	UK Biobank	356078	rs8736	T	C	0.0363	0.128	Environment	CTG-VL
Substances taken for depression: Unprescribed medication (more than once)	UK Biobank	15870	rs8736	T	C	-0.00116	0.128	Psychiatric	CTG-VL
Heel bone mineral density (BMD) T-score, automated	UK Biobank	206589	rs8736	T	C	0.00564	0.129	Skeletal	CTG-VL
Heel quantitative ultrasound index (QUI), direct entry	UK Biobank	206589	rs8736	T	C	0.0999	0.129	Skeletal	CTG-VL
Maximum heart rate during fitness test	UK Biobank	53984	rs8736	T	C	-0.18	0.13	Cardiovascular	CTG-VL
Illnesses of mother: Chronic bronchitis/emphysema	UK Biobank	73888	rs8736	T	C	0.000867	0.13	Environment	CTG-VL
Tense, sore, or aching muscles during worst period of anxiety	UK Biobank	31697	rs8736	T	C	-0.00573	0.13	Psychiatric	CTG-VL
Height	GIANT Consortium	253288	rs8736	T	C	0.0051	0.13	Skeletal	CTG-VL
Cutaneous T-cell-attracting chemokine	Young Finns Study (YFS)	8293	rs8736	C	T	0.037	0.131	Dermatologic	CTG-VL
Diagnoses - main ICD10: C67 Malignant neoplasm of bladder	UK Biobank	6189	rs8736	T	C	-0.000251	0.132	Neoplasms	CTG-VL
Tobacco smoking: Occasionally	UK Biobank	5413	rs8736	T	C	-0.000863	0.134	Environment	CTG-VL
Diagnoses - main ICD10: J84 Other interstitial pulmonary diseases	UK Biobank	1367	rs8736	T	C	0.000116	0.134	Respiratory	CTG-VL
Leisure/social activities: Pub or social club	UK Biobank	286214	rs8736	T	C	-0.00156	0.134	Social Interactions	CTG-VL
Diagnoses - main ICD10: N40 Hyperplasia of prostate	UK Biobank	20147	rs8736	T	C	-0.000417	0.135	Genitourinary	CTG-VL
Stromal Cell-Derived Factor 1alpha	Young Finns Study (YFS)	8293	rs8736	C	T	0.0405	0.135	Immunological&Hematopoietic	CTG-VL
Vitamin and mineral supplements: Vitamin B	UK Biobank	56732	rs8736	T	C	-0.000708	0.135	Nutritional	CTG-VL
Treatment/medication code: perindopril	UK Biobank	20333	rs8736	T	C	0.00042	0.136	Cardiovascular	CTG-VL
Spread type: Butter/spreadable butter	UK Biobank	333683	rs8736	T	C	-0.0017	0.137	Nutritional	CTG-VL
Illnesses of mother: Breast cancer	UK Biobank	101263	rs8736	T	C	-0.00101	0.138	Environment	CTG-VL
Job SOC coding: Researchers n.e.c.	UK Biobank	4066	rs8736	T	C	0.000738	0.14	Environment	CTG-VL
Any mental disorder	UK Biobank	17011	rs8736	T	C	0.000381	0.14	Environment	CTG-VL
Non-cancer illness code, self-reported: head injury	UK Biobank	4903	rs8736	T	C	-0.000203	0.143	Infectious&Injuries	CTG-VL
Rotator cuff syndrome	UK Biobank	9082	rs8736	T	C	0.000276	0.143	Neurological	CTG-VL
Ankle spacing width (left)	UK Biobank	114630	rs8736	T	C	-0.0245	0.143	Skeletal	CTG-VL
Reason for glasses/contact lenses: For short-sightedness, i.e. only or mainly for distance viewing such as driving, cinema etc (called 'myopia')	UK Biobank	107739	rs8736	T	C	-0.00095	0.144	Sense organs	CTG-VL
3mm weak meridian (left)	UK Biobank	75398	rs8736	T	C	0.0112	0.145	Sense organs	CTG-VL
UKB-GBR-K70_Neale.txt.gz	UK Biobank	361194	rs8736	T	C	0.00011308	0.145892	Digestive	CTG-VL
ECG, load	UK Biobank	53843	rs8736	T	C	-0.143	0.146	Cardiovascular	CTG-VL
Diagnoses - main ICD10: M13 Other arthritis	UK Biobank	4426	rs8736	T	C	-0.0002	0.146	Connective Tissue	CTG-VL
Other arthritis (FG)	UK Biobank	4832	rs8736	T	C	-0.0002	0.146	Connective Tissue	CTG-VL
Heel bone mineral density (BMD) (left)	UK Biobank	114561	rs8736	T	C	0.000821	0.146	Skeletal	CTG-VL
Platelet Derived Growth Factor BB	Young Finns Study (YFS)	8293	rs8736	C	T	0.0234	0.147	Immunological&Hematopoietic	CTG-VL
Vascular Endothelial Growth Factor	Young Finns Study (YFS)	8293	rs8736	C	T	0.0249	0.149	Cardiovascular	CTG-VL
Other and unspecified polyneuropathies, also in other diseases	UK Biobank	1514	rs8736	T	C	-0.000111	0.149	Neurological	CTG-VL
Mood [affective] disorders	UK Biobank	6158	rs8736	T	C	0.000224	0.15	Psychiatric	CTG-VL
Mood disorders	UK Biobank	6158	rs8736	T	C	0.000224	0.15	Psychiatric	CTG-VL
Workplace had a lot of diesel exhaust: Sometimes	UK Biobank	44539	rs8736	T	C	-0.00234	0.151	Environment	CTG-VL
Illnesses of mother: Diabetes	UK Biobank	111650	rs8736	T	C	0.00102	0.151	Environment	CTG-VL
Heel bone mineral density (BMD)	UK Biobank	206496	rs8736	T	C	0.000595	0.151	Skeletal	CTG-VL
Actinic keratosis	UK Biobank	5376	rs8736	T	C	0.000208	0.152	Dermatologic	CTG-VL
Diagnoses - main ICD10: K50 Crohn's disease [regional enteritis]	UK Biobank	3862	rs8736	T	C	-0.000183	0.152	Digestive	CTG-VL
Ever had prostate specific antigen (PSA) test	UK Biobank	135949	rs8736	T	C	-0.00223	0.152	Neoplasms	CTG-VL
UKB-GBR-K11_LIVER_Neale.txt.gz	UK Biobank	361194	rs8736	T	C	0.000230811	0.152032	Digestive	CTG-VL
Why stopped smoking: Financial reasons	UK Biobank	65425	rs8736	T	C	0.00296	0.153	Environment	CTG-VL
Non-cancer illness code, self-reported: hayfever/allergic rhinitis	UK Biobank	77937	rs8736	T	C	0.000786	0.155	Respiratory	CTG-VL
Job coding: houseparent, child careworker, residential warden, sheltered accommodation warden, foster parent	UK Biobank	2514	rs8736	T	C	-0.000565	0.156	Environment	CTG-VL
Iron deficiency anaemia	UK Biobank	14985	rs8736	T	C	0.000344	0.156	Immunological&Hematopoietic	CTG-VL
Diagnoses - main ICD10: D50 Iron deficiency anaemia	UK Biobank	12773	rs8736	T	C	0.000344	0.156	Immunological&Hematopoietic	CTG-VL
Sensitivity / hurt feelings	UK Biobank	346554	rs8736	T	C	0.00167	0.156	Psychiatric	CTG-VL
Own or rent accommodation lived in: Rent - from local authority, local council, housing association	UK Biobank	71833	rs8736	T	C	0.000758	0.158	Environment	CTG-VL
Current employment status: Doing unpaid or voluntary work	UK Biobank	51264	rs8736	T	C	-0.000629	0.16	Environment	CTG-VL
Mental and behavioural disorders	UK Biobank	17003	rs8736	T	C	0.000361	0.161	Psychiatric	CTG-VL
Non-cancer illness code, self-reported: eczema/dermatitis	UK Biobank	36322	rs8736	T	C	-0.000528	0.162	Dermatologic	CTG-VL
Vitamin and/or mineral supplement use: Vitamin E	UK Biobank	3772	rs8736	T	C	0.00119	0.163	Nutritional	CTG-VL
Job SOC coding: Heavy goods vehicle drivers	UK Biobank	2782	rs8736	T	C	-0.000574	0.164	Environment	CTG-VL
Adopted as a child	UK Biobank	20337	rs8736	T	C	-0.000394	0.164	Environment	CTG-VL
Pain type(s) experienced in last month: None of the above	UK Biobank	347041	rs8736	T	C	-0.00163	0.164	Symptoms&signs	CTG-VL
Non-cancer illness code, self-reported: cholelithiasis/gall stones	UK Biobank	23373	rs8736	T	C	-0.000419	0.165	Digestive	CTG-VL
Diagnoses - main ICD10: K42 Umbilical hernia	UK Biobank	10041	rs8736	T	C	0.000278	0.168	Connective Tissue	CTG-VL
Added milk to filtered coffee	UK Biobank	23480	rs8736	T	C	0.00586	0.168	Nutritional	CTG-VL
Ever unenthusiastic/disinterested for a whole week	UK Biobank	107121	rs8736	T	C	0.00278	0.168	Psychiatric	CTG-VL
Childhood sunburn occasions	UK Biobank	269734	rs8736	C	T	0.00334	0.169	Dermatologic	CTG-VL
Non-butter spread type details: Polyunsaturated/sunflower oil based spread (eg: Flora)	UK Biobank	170233	rs8736	T	C	0.00213	0.169	Nutritional	CTG-VL
Illnesses of mother: Severe depression	UK Biobank	82159	rs8736	T	C	-0.000837	0.171	Environment	CTG-VL
Diagnoses - main ICD10: D23 Other benign neoplasms of skin	UK Biobank	12235	rs8736	T	C	-0.000306	0.171	Neoplasms	CTG-VL
Particulate matter air pollution (pm10); 2010	UK Biobank	329886	rs8736	T	C	0.00643	0.172	Environment	CTG-VL
Neuroticism score	UK Biobank	293006	rs8736	T	C	0.0116	0.172	Psychiatric	CTG-VL
Destinations on discharge from hospital (recoded): Transfer to other NHS provider	UK Biobank	1750	rs8736	T	C	-0.000113	0.173	Environment	CTG-VL
Activities undertaken to treat depression: Other therapeutic activities such as mindfulness, yoga or art classes	UK Biobank	33922	rs8736	T	C	-0.00151	0.173	Psychiatric	CTG-VL
Workplace very noisy: Rarely/never	UK Biobank	65409	rs8736	T	C	-0.00274	0.174	Environment	CTG-VL
Alcohol drinker status: Previous	UK Biobank	48506	rs8736	T	C	0.000592	0.175	Environment	CTG-VL
Treatment/medication code: xalatan 0.005% eye drops	UK Biobank	4124	rs8736	T	C	0.000172	0.176	Sense organs	CTG-VL
High light scatter reticulocyte count	UK Biobank	344729	rs8736	T	C	-3.35e-05	0.177	Immunological&Hematopoietic	CTG-VL
Trouble falling asleep	UK Biobank	33473	rs8736	T	C	-0.00388	0.177	Psychiatric	CTG-VL
Heel quantitative ultrasound index (QUI), direct entry (left)	UK Biobank	114630	rs8736	T	C	0.121	0.177	Skeletal	CTG-VL
Heel bone mineral density (BMD) T-score, automated (left)	UK Biobank	114630	rs8736	T	C	0.00685	0.177	Skeletal	CTG-VL
Non-cancer illness code, self-reported: sarcoidosis	UK Biobank	2814	rs8736	T	C	-0.000141	0.179	Connective Tissue	CTG-VL
Leg fat percentage (right)	UK Biobank	354811	rs8736	T	C	0.0177	0.179	Metabolic&endocrine	CTG-VL
Yogurt/ice-cream consumers	UK Biobank	49551	rs8736	T	C	0.00413	0.179	Nutritional	CTG-VL
Had menopause	UK Biobank	128229	rs8736	T	C	-0.0012	0.179	Reproduction	CTG-VL
Bone fractures	GEFOS	426824	rs8736	C	T	0.00886	0.18	Skeletal	CTG-VL
Diagnoses - main ICD10: L72 Follicular cysts of skin and subcutaneous tissue	UK Biobank	26087	rs8736	T	C	-0.000431	0.181	Dermatologic	CTG-VL
Monocyte count	UK Biobank	349856	rs8736	T	C	0.000703	0.181	Immunological&Hematopoietic	CTG-VL
Hair colour (natural, before greying): Dark brown	UK Biobank	337276	rs8736	T	C	-0.00154	0.182	Dermatologic	CTG-VL
Usual side of head for mobile phone use: Left	UK Biobank	277796	rs8736	T	C	-0.00165	0.184	Neurological	CTG-VL
Usual side of head for mobile phone use: Right	UK Biobank	295500	rs8736	T	C	0.0017	0.185	Neurological	CTG-VL
Ever stopped smoking for 6+ months	UK Biobank	86264	rs8736	T	C	0.00317	0.185	Psychiatric	CTG-VL
Manic/hyper symptoms: None of the above	UK Biobank	22180	rs8736	T	C	0.00586	0.185	Psychiatric	CTG-VL
Treatment/medication code: spiriva 18micrograms inhalation capsule	UK Biobank	2153	rs8736	T	C	-0.000122	0.185	Respiratory	CTG-VL
Age of stopping smoking	UK Biobank	33335	rs8736	T	C	0.123	0.186	Psychiatric	CTG-VL
Fed-up feelings	UK Biobank	341037	rs8736	T	C	0.00154	0.187	Metabolic&endocrine	CTG-VL
Worry too long after embarrassment	UK Biobank	345797	rs8736	T	C	0.00158	0.188	Psychiatric	CTG-VL
Diagnoses - main ICD10: K29 Gastritis and duodenitis	UK Biobank	48932	rs8736	T	C	0.000593	0.189	Digestive	CTG-VL
Job coding: secondary school teacher or teaching professional (including head teacher)	UK Biobank	27683	rs8736	T	C	-0.00173	0.189	Environment	CTG-VL
Non-cancer illness code, self-reported: osteoporosis	UK Biobank	22580	rs8736	T	C	0.000387	0.189	Skeletal	CTG-VL
Diagnoses - main ICD10: S82 Fracture of lower leg, including ankle	UK Biobank	17998	rs8736	T	C	-0.00035	0.19	Infectious&Injuries	CTG-VL
Added milk to standard tea	UK Biobank	46415	rs8736	T	C	0.0078	0.192	Nutritional	CTG-VL
Heel Broadband ultrasound attenuation, direct entry	UK Biobank	206576	rs8736	T	C	0.0751	0.192	Skeletal	CTG-VL
Diagnoses - main ICD10: Z47 Other orthopaedic follow-up care	UK Biobank	11011	rs8736	T	C	-0.000273	0.192	Symptoms&signs	CTG-VL
Time to complete round	UK Biobank	354739	rs8736	T	C	-0.329	0.195	Cognitive	CTG-VL
Diagnoses - main ICD10: C61 Malignant neoplasm of prostate	UK Biobank	17159	rs8736	T	C	-0.00034	0.195	Neoplasms	CTG-VL
Vitamin E	UK Biobank	51453	rs8736	T	C	-0.0449	0.195	Nutritional	CTG-VL
Treatment/medication code: co-codamol	UK Biobank	32757	rs8736	T	C	0.000464	0.195	Psychiatric	CTG-VL
Stomach/abdominal pain for 3+ months	UK Biobank	29355	rs8736	T	C	0.0053	0.197	Digestive	CTG-VL
Manifestations of mania or irritability: I was more restless than usual	UK Biobank	45708	rs8736	T	C	0.00171	0.198	Psychiatric	CTG-VL
Illnesses of mother: Stroke	UK Biobank	162771	rs8736	T	C	-0.00109	0.2	Environment	CTG-VL
Time to answer	UK Biobank	119729	rs8736	T	C	0.635	0.201	Cognitive	CTG-VL
Job SOC coding: Elementary office occupations n.e.c.	UK Biobank	12870	rs8736	T	C	0.00113	0.201	Environment	CTG-VL
Destinations on discharge from hospital (recoded): Usual Place of residence	UK Biobank	330980	rs8736	T	C	-0.00143	0.202	Environment	CTG-VL
Sodium in urine	UK Biobank	350061	rs8736	T	C	-0.129	0.203	Genitourinary	CTG-VL
Job SOC coding: Secondary education teaching professionals	UK Biobank	28138	rs8736	T	C	-0.00166	0.203	Environment	CTG-VL
Did your sleep change?	UK Biobank	36843	rs8736	T	C	0.00303	0.203	Psychiatric	CTG-VL
Macrophage Inflammatory Protein-1alpha	Young Finns Study (YFS)	8293	rs8736	C	T	0.0317	0.205	Immunological&Hematopoietic	CTG-VL
6mm cylindrical power angle (right)	UK Biobank	66237	rs8736	T	C	-0.417	0.205	Sense organs	CTG-VL
Impedance of arm (left)	UK Biobank	354807	rs8736	T	C	0.118	0.206	Metabolic&endocrine	CTG-VL
Treatment/medication code: gabapentin	UK Biobank	6665	rs8736	T	C	0.000204	0.206	Neurological	CTG-VL
Vitamin and mineral supplements: Vitamin A	UK Biobank	26435	rs8736	T	C	-0.000408	0.207	Nutritional	CTG-VL
Particulate matter air pollution 2.5-10um; 2010	UK Biobank	329886	rs8736	T	C	0.00282	0.208	Environment	CTG-VL
Pulse wave peak to peak time	UK Biobank	118787	rs8736	T	C	-0.37	0.209	Cardiovascular	CTG-VL
Whole body fat mass	UK Biobank	354244	rs8736	T	C	0.0278	0.209	Metabolic&endocrine	CTG-VL
Diagnoses - main ICD10: F32 Depressive episode	UK Biobank	3097	rs8736	T	C	0.000151	0.209	Psychiatric	CTG-VL
Weight change during worst episode of depression: Gained weight	UK Biobank	32168	rs8736	T	C	-0.00282	0.209	Psychiatric	CTG-VL
Weight change during worst episode of depression: Lost weight	UK Biobank	52077	rs8736	T	C	0.00356	0.21	Psychiatric	CTG-VL
Methods of self-harm used: Ingesting a medication in excess of the normal dose	UK Biobank	11455	rs8736	T	C	-0.000811	0.211	Psychiatric	CTG-VL
Leg fat percentage (left)	UK Biobank	354791	rs8736	T	C	0.0155	0.213	Metabolic&endocrine	CTG-VL
Job coding: chemist (analytic, developmental, industrial, research)	UK Biobank	4194	rs8736	T	C	-0.000638	0.214	Environment	CTG-VL
Illnesses of mother: Bowel cancer	UK Biobank	65450	rs8736	T	C	0.000675	0.215	Environment	CTG-VL
Job SOC coding: Houseparents and residential wardens	UK Biobank	2566	rs8736	T	C	-0.000492	0.215	Environment	CTG-VL
Medication for pain relief, constipation, heartburn: Laxatives (e.g. Dulcolax, Senokot)	UK Biobank	40038	rs8736	T	C	0.000493	0.217	Digestive	CTG-VL
Retinol	UK Biobank	49890	rs8736	T	C	-1.57	0.217	Metabolic&endocrine	CTG-VL
Treatment/medication code: telmisartan	UK Biobank	2324	rs8736	T	C	0.000117	0.219	Cardiovascular	CTG-VL
Ankle spacing width	UK Biobank	206589	rs8736	T	C	-0.0153	0.219	Skeletal	CTG-VL
Spherical power (right)	UK Biobank	77983	rs8736	T	C	0.0176	0.22	Sense organs	CTG-VL
Olecranon bursitis	UK Biobank	1139	rs8736	T	C	-8.19e-05	0.22	Skeletal	CTG-VL
Job SOC coding: Physicists, geologists and meteorologists	UK Biobank	2908	rs8736	T	C	0.000517	0.221	Environment	CTG-VL
Number of trend entries	UK Biobank	53998	rs8736	T	C	-0.175	0.221	Psychiatric	CTG-VL
3mm cylindrical power (right)	UK Biobank	75410	rs8736	T	C	0.00415	0.221	Sense organs	CTG-VL
Intra-ocular pressure, corneal-compensated (left)	UK Biobank	76510	rs8736	T	C	-0.0275	0.222	Sense organs	CTG-VL
Treatment/medication code: thyroxine product	UK Biobank	16784	rs8736	T	C	0.000311	0.224	Metabolic&endocrine	CTG-VL
Hair colour (natural, before greying): Light brown	UK Biobank	348488	rs8736	T	C	0.00142	0.225	Dermatologic	CTG-VL
Eosinophil percentage of white cells	UK Biobank and INTERVAL	173483	rs8736	T	C	0.00443	0.225	Immunological&Hematopoietic	CTG-VL
Hair/balding pattern: Pattern 2	UK Biobank	117226	rs8736	T	C	-0.00177	0.228	Dermatologic	CTG-VL
FI10 : arithmetic sequence recognition	UK Biobank	13322	rs8736	T	C	-0.00472	0.229	Cognitive	CTG-VL
Illness, injury, bereavement, stress in last 2 years: Death of a close relative	UK Biobank	238006	rs8736	T	C	-0.00117	0.229	Mortality	CTG-VL
Potassium in urine	UK Biobank	350053	rs8736	T	C	0.0975	0.23	Genitourinary	CTG-VL
Workplace had a lot of cigarette smoke from other people smoking: Rarely/never	UK Biobank	45745	rs8736	T	C	-0.00201	0.231	Environment	CTG-VL
Non-cancer illness code, self-reported: other abdominal problem	UK Biobank	1686	rs8736	T	C	-9.7e-05	0.233	Digestive	CTG-VL
Fat	UK Biobank	51453	rs8736	T	C	-0.264	0.233	Metabolic&endocrine	CTG-VL
Mental health problems ever diagnosed by a professional: Panic attacks	UK Biobank	24628	rs8736	T	C	-0.00113	0.233	Psychiatric	CTG-VL
Reason for reducing amount of alcohol drunk: Financial reasons	UK Biobank	26731	rs8736	T	C	0.00103	0.235	Environment	CTG-VL
Types of transport used (excluding work): Cycle	UK Biobank	96677	rs8736	T	C	-0.000725	0.237	Activities	CTG-VL
ECG, heart rate	UK Biobank	53777	rs8736	T	C	-0.104	0.237	Cardiovascular	CTG-VL
Witnessed sudden violent death	UK Biobank	55192	rs8736	T	C	0.00167	0.237	Psychiatric	CTG-VL
Reason for glasses/contact lenses: For long-sightedness, i.e. for distance and near, but particularly for near tasks like reading (called 'hypermetropia')	UK Biobank	57838	rs8736	T	C	-0.000563	0.237	Sense organs	CTG-VL
Type of fat/oil used in cooking: Polyunsaturated margarine	UK Biobank	15408	rs8736	T	C	0.00203	0.239	Nutritional	CTG-VL
Paingul gums	UK Biobank	51707	rs8736	C	T	0.000413	0.24	Symptoms&signs	CTG-VL
Toothache	UK Biobank	72717	rs8736	C	T	0.00049	0.24	Symptoms&signs	CTG-VL
Job coding: all other personal assistants and secretaries	UK Biobank	20105	rs8736	T	C	-0.00128	0.244	Environment	CTG-VL
Major dietary changes in the last 5 years: Yes, because of other reasons	UK Biobank	290528	rs8736	T	C	0.00124	0.246	Nutritional	CTG-VL
logMAR, final (right)	UK Biobank	79293	rs8736	T	C	-0.0012	0.246	Sense organs	CTG-VL
Other gastritis (incl. Duodenitis)	UK Biobank	40847	rs8736	T	C	0.000462	0.248	Digestive	CTG-VL
Diagnosed with life-threatening illness	UK Biobank	64508	rs8736	T	C	-0.00176	0.249	Mortality	CTG-VL
Bipolar Disorder	Psychiatric Genomics Consortium	49367	rs8736	T	C	-0.0167	0.251	Psychiatric	CTG-VL
Heel broadband ultrasound attenuation (left)	UK Biobank	114625	rs8736	T	C	0.0912	0.251	Skeletal	CTG-VL
Which eye(s) affected by astigmatism: Both eyes	UK Biobank	8376	rs8736	T	C	0.00767	0.252	Sense organs	CTG-VL
UKB-GBR-K74_Neale.txt.gz	UK Biobank	361194	rs8736	T	C	7.58951e-05	0.252901	Digestive	CTG-VL
Job coding: other general office clerical tasks including: office junior, office worker, photocopy/print room operator, office machinist	UK Biobank	12604	rs8736	T	C	0.00101	0.255	Environment	CTG-VL
Diagnoses - main ICD10: I50 Heart failure	UK Biobank	4339	rs8736	T	C	0.000165	0.257	Cardiovascular	CTG-VL
Lung cancer and mesothelioma	UK Biobank	7983	rs8736	T	C	-0.0002	0.258	Neoplasms	CTG-VL
Lung cancer and mesothelioma	UK Biobank	7983	rs8736	T	C	-0.0002	0.258	Neoplasms	CTG-VL
Glomerulonephritis	UK Biobank	2512	rs8736	T	C	0.000112	0.26	Genitourinary	CTG-VL
Obesity, other/unspecified	UK Biobank	1730	rs8736	T	C	9.28e-05	0.26	Metabolic&endocrine	CTG-VL
Workplace very cold: Often	UK Biobank	28769	rs8736	T	C	0.0015	0.262	Environment	CTG-VL
Amygdala volume	ENIGMA	30719	rs8736	T	C	-2.98	0.263	Neurological	CTG-VL
Putamen volume	ENIGMA	30723	rs8736	T	C	-7.45	0.264	Cardiovascular	CTG-VL
Chest pain felt during physical activity	UK Biobank	7496	rs8736	T	C	0.00255	0.265	Cardiovascular	CTG-VL
Diagnoses - main ICD10: M19 Other arthrosis	UK Biobank	16468	rs8736	T	C	-0.00029	0.265	Connective Tissue	CTG-VL
Length of working week for main job	UK Biobank	202304	rs8736	T	C	-0.0405	0.265	Environment	CTG-VL
Hand grip strength (right)	UK Biobank	359729	rs8736	T	C	-0.02	0.266	Neurological	CTG-VL
Worked with paints, thinners or glues: Sometimes	UK Biobank	47451	rs8736	T	C	-0.00189	0.267	Environment	CTG-VL
Illness, injury, bereavement, stress in last 2 years: None of the above	UK Biobank	353226	rs8736	T	C	0.00131	0.267	Environment	CTG-VL
Activities undertaken to treat anxiety: Talking therapies, such as psychotherapy, counselling, group therapy or CBT	UK Biobank	44751	rs8736	T	C	0.00168	0.267	Psychiatric	CTG-VL
3mm strong meridian (left)	UK Biobank	75398	rs8736	T	C	0.00898	0.267	Sense organs	CTG-VL
Number of things worried about during worst period of anxiety	UK Biobank	35045	rs8736	T	C	-0.00416	0.268	Psychiatric	CTG-VL
6mm cylindrical power angle (left)	UK Biobank	65529	rs8736	T	C	0.371	0.268	Sense organs	CTG-VL
Macrophage Colony-Stimulating Factor (M-CSF)	Young Finns Study (YFS)	8293	rs8736	C	T	0.0328	0.269	Immunological&Hematopoietic	CTG-VL
Snoring	UK Biobank	314833	rs8736	T	C	0.00129	0.27	Respiratory	CTG-VL
STROKE	UK Biobank	24166	rs8736	T	C	0.000337	0.271	Neurological	CTG-VL
Vitamin B6	UK Biobank	51453	rs8736	T	C	-0.00588	0.271	Nutritional	CTG-VL
Hair/balding pattern: Pattern 1	UK Biobank	144279	rs8736	T	C	-0.00179	0.273	Dermatologic	CTG-VL
IL1b	Young Finns Study (YFS)	8293	rs8736	C	T	0.0302	0.274	Immunological&Hematopoietic	CTG-VL
Diagnoses - main ICD10: S66 Injury of muscle and tendon at wrist and hand level	UK Biobank	3149	rs8736	T	C	0.000121	0.275	Infectious&Injuries	CTG-VL
Total cholesterol	GLGC	188579	rs8736	T	C	0.0062	0.275	Nutritional	CTG-VL
Diagnoses - main ICD10: C34 Malignant neoplasm of bronchus and lung	UK Biobank	5685	rs8736	T	C	-0.000175	0.276	Neoplasms	CTG-VL
Vitamin and mineral supplements: Vitamin D	UK Biobank	52662	rs8736	T	C	0.000495	0.277	Nutritional	CTG-VL
Treatment/medication code: temazepam	UK Biobank	3030	rs8736	T	C	0.000119	0.277	Psychiatric	CTG-VL
Mental health problems ever diagnosed by a professional: Anxiety, nerves or generalized anxiety disorder	UK Biobank	57412	rs8736	T	C	0.00157	0.277	Psychiatric	CTG-VL
Non-cancer illness code, self-reported: mania/bipolar disorder/manic depression	UK Biobank	4021	rs8736	T	C	0.000136	0.277	Psychiatric	CTG-VL
Treatment/medication code: prednisolone	UK Biobank	8363	rs8736	T	C	-0.000196	0.278	Respiratory	CTG-VL
Non-cancer illness code, self-reported: glaucoma	UK Biobank	14985	rs8736	T	C	-0.000262	0.278	Sense organs	CTG-VL
Light smokers, at least 100 smokes in lifetime	UK Biobank	96274	rs8736	T	C	0.00245	0.28	Environment	CTG-VL
Mouth/teeth dental problems: Toothache	UK Biobank	55578	rs8736	T	C	-0.000506	0.28	Symptoms&signs	CTG-VL
Diagnoses - main ICD10: R51 Headache	UK Biobank	16882	rs8736	T	C	0.000281	0.282	Neurological	CTG-VL
Bread type: White	UK Biobank	269793	rs8736	T	C	-0.00113	0.282	Nutritional	CTG-VL
Hair colour (natural, before greying): Other	UK Biobank	17701	rs8736	T	C	-0.000282	0.285	Dermatologic	CTG-VL
Qualifications: None of the above	UK Biobank	202617	rs8736	T	C	0.000921	0.287	Environment	CTG-VL
Job SOC coding: Chemists	UK Biobank	4269	rs8736	T	C	-0.000542	0.288	Environment	CTG-VL
Tea consumed	UK Biobank	33066	rs8736	T	C	0.00268	0.288	Nutritional	CTG-VL
Fractured bone site(s): Wrist	UK Biobank	28223	rs8736	T	C	-0.000353	0.29	Infectious&Injuries	CTG-VL
Never eat eggs, dairy, wheat, sugar: Eggs or foods containing eggs	UK Biobank	36295	rs8736	T	C	0.000401	0.29	Nutritional	CTG-VL
Ever had eye surgery	UK Biobank	21602	rs8736	T	C	-0.00139	0.29	Sense organs	CTG-VL
Diagnoses - main ICD10: C50 Malignant neoplasm of breast	UK Biobank	32452	rs8736	T	C	0.00038	0.291	Neoplasms	CTG-VL
Diagnoses - main ICD10: D86 Sarcoidosis	UK Biobank	680	rs8736	T	C	-5.72e-05	0.291	Respiratory	CTG-VL
Diagnoses - main ICD10: R19 Other symptoms and signs involving the digestive system and abdomen	UK Biobank	34327	rs8736	T	C	-0.00039	0.292	Digestive	CTG-VL
Impingement syndrome of shoulder	UK Biobank	13550	rs8736	T	C	0.000243	0.293	Connective Tissue	CTG-VL
Professional informed about depression	UK Biobank	60769	rs8736	T	C	0.00276	0.294	Psychiatric	CTG-VL
Heart failure	UK Biobank	5598	rs8736	T	C	0.000155	0.295	Cardiovascular	CTG-VL
Heart failure, not strict	UK Biobank	5598	rs8736	T	C	0.000155	0.295	Cardiovascular	CTG-VL
Heart failure,strict	UK Biobank	5598	rs8736	T	C	0.000155	0.295	Cardiovascular	CTG-VL
Age started hormone-replacement therapy (HRT)	UK Biobank	68299	rs8736	T	C	0.0289	0.295	Reproduction	CTG-VL
Spherical power (left)	UK Biobank	77739	rs8736	T	C	0.0152	0.295	Sense organs	CTG-VL
Smoking status: Previous	UK Biobank	329286	rs8736	T	C	0.00117	0.299	Environment	CTG-VL
Any ICDMAIN event in hilmo or causes of death	UK Biobank	247301	rs8736	T	C	-0.00101	0.299	Mortality	CTG-VL
Hair colour (natural, before greying): Blonde	UK Biobank	145886	rs8736	T	C	0.000784	0.3	Dermatologic	CTG-VL
Duration screen displayed	UK Biobank	119729	rs8736	T	C	0.916	0.302	Environment	CTG-VL
Manifestations of mania or irritability: My thoughts were racing	UK Biobank	38407	rs8736	T	C	0.00125	0.302	Psychiatric	CTG-VL
Ulcer of oesophagus	UK Biobank	12286	rs8736	T	C	0.000226	0.303	Digestive	CTG-VL
IL5	Young Finns Study (YFS)	8293	rs8736	C	T	0.0263	0.303	Immunological&Hematopoietic	CTG-VL
Non-cancer illness code, self-reported: cataract	UK Biobank	19898	rs8736	T	C	0.000286	0.303	Sense organs	CTG-VL
Treatment/medication code: atorvastatin	UK Biobank	41927	rs8736	T	C	0.000414	0.304	Cardiovascular	CTG-VL
Final attempt correct: yes	UK Biobank	18143	rs8736	T	C	-0.000823	0.304	Cognitive	CTG-VL
Smoking status: Current	UK Biobank	133056	rs8736	T	C	0.000741	0.304	Environment	CTG-VL
DVT of lower extremities	UK Biobank	8414	rs8736	T	C	-0.000186	0.306	Cardiovascular	CTG-VL
Job SOC coding: Personal assistants and other secretaries	UK Biobank	20384	rs8736	T	C	-0.00111	0.306	Environment	CTG-VL
Wears glasses or contact lenses	UK Biobank	138846	rs8736	T	C	0.000688	0.306	Sense organs	CTG-VL
Used an inhaler for chest within last hour	UK Biobank	9625	rs8736	T	C	0.000216	0.307	Respiratory	CTG-VL
Reticulocyte count	UK Biobank	344729	rs8736	T	C	-9.68e-05	0.308	Immunological&Hematopoietic	CTG-VL
Non-cancer illness code, self-reported: type 2 diabetes	UK Biobank	9110	rs8736	T	C	-0.000192	0.309	Metabolic&endocrine	CTG-VL
Malignant neoplasm of respiratory system and intrathoracic organs	UK Biobank	7734	rs8736	T	C	-0.000177	0.309	Neoplasms	CTG-VL
Unavailable	UK Biobank	7734	rs8736	T	C	-0.000177	0.309	Unavailable	CTG-VL
Job SOC coding: Higher education teaching professionals	UK Biobank	11978	rs8736	T	C	-0.000871	0.31	Environment	CTG-VL
Non-butter spread type details: Flora Pro-Active or Benecol	UK Biobank	98437	rs8736	T	C	-0.00118	0.312	Nutritional	CTG-VL
Ohter specific/unspecified arthritis	UK Biobank	4315	rs8736	T	C	-0.000131	0.316	Connective Tissue	CTG-VL
Weight, manual entry	UK Biobank	5278	rs8736	T	C	-0.336	0.316	Metabolic&endocrine	CTG-VL
Diseases of the ear and mastoid process	UK Biobank	20703	rs8736	T	C	0.000286	0.316	Sense organs	CTG-VL
Types of physical activity in last 4 weeks: Light DIY (eg: pruning, watering the lawn)	UK Biobank	358710	rs8736	T	C	-0.00119	0.317	Activities	CTG-VL
Forced expiratory volume in 1-second (FEV1)	UK Biobank	329404	rs8736	T	C	-0.00143	0.318	Respiratory	CTG-VL
Completion status of test: Fully completed	UK Biobank	14103	rs8736	T	C	0.00155	0.319	Environment	CTG-VL
Reason for glasses/contact lenses: For a 'squint' or 'turn' in an eye since childhood (called 'strabismus')	UK Biobank	6237	rs8736	T	C	-0.000157	0.319	Sense organs	CTG-VL
Multisite chronic pain	UK Biobank	380000	rs8736	C	T	-0.00247	0.32	Connective Tissue	CTG-VL
Worrier / anxious feelings	UK Biobank	345530	rs8736	T	C	0.00117	0.32	Psychiatric	CTG-VL
Treatment/medication code: codeine	UK Biobank	7441	rs8736	T	C	-0.00017	0.32	Psychiatric	CTG-VL
Age at menopause (last menstrual period)	UK Biobank	111593	rs8736	T	C	0.0209	0.321	Reproduction	CTG-VL
Non-cancer illness code, self-reported: chronic fatigue syndrome	UK Biobank	6606	rs8736	T	C	0.00016	0.321	Skeletal	CTG-VL
Major coronary heart disease event excluding revascularizations	UK Biobank	39486	rs8736	T	C	0.000383	0.325	Cardiovascular	CTG-VL
Major coronary heart disease event	UK Biobank	39486	rs8736	T	C	0.000383	0.325	Cardiovascular	CTG-VL
Other arthrosis	UK Biobank	20376	rs8736	T	C	-0.000276	0.327	Connective Tissue	CTG-VL
Age first had sexual intercourse	UK Biobank	317694	rs8736	T	C	-0.00934	0.327	Reproduction	CTG-VL
Qualifications: Other professional qualifications eg: nursing, teaching	UK Biobank	295401	rs8736	T	C	-0.00106	0.328	Environment	CTG-VL
IL8	Young Finns Study (YFS)	8293	rs8736	C	T	0.0243	0.328	Immunological&Hematopoietic	CTG-VL
Job coding: assembler, machine operator, foreman	UK Biobank	862	rs8736	T	C	0.000228	0.329	Environment	CTG-VL
Illnesses of father: Parkinson's disease	UK Biobank	31343	rs8736	T	C	-0.000389	0.33	Environment	CTG-VL
Hair/balding pattern: Pattern 3	UK Biobank	129818	rs8736	T	C	-0.0015	0.331	Dermatologic	CTG-VL
Worked with materials containing asbestos: Often	UK Biobank	4965	rs8736	T	C	0.000606	0.331	Environment	CTG-VL
Qualifications: O levels/GCSEs or equivalent	UK Biobank	356407	rs8736	T	C	0.00114	0.331	Environment	CTG-VL
Monokine Induced by gamma (MIG)	Young Finns Study (YFS)	8293	rs8736	C	T	0.0234	0.332	Immunological&Hematopoietic	CTG-VL
Injury, poisoning and certain other consequences of external causes	UK Biobank	156961	rs8736	T	C	-0.00076	0.332	Infectious&Injuries	CTG-VL
Tense / 'highly strung'	UK Biobank	200222	rs8736	T	C	0.000885	0.332	Psychiatric	CTG-VL
Forced expiratory volume in 1-second (FEV1), Best measure	UK Biobank	272338	rs8736	T	C	-0.0015	0.332	Respiratory	CTG-VL
Diagnoses - main ICD10: I48 Atrial fibrillation and flutter	UK Biobank	24977	rs8736	T	C	-0.00031	0.333	Cardiovascular	CTG-VL
Standing height	UK Biobank	360388	rs8736	T	C	0.0146	0.333	Connective Tissue	CTG-VL
Fractured/broken bones in last 5 years	UK Biobank	125651	rs8736	T	C	-0.000681	0.333	Infectious&Injuries	CTG-VL
Diagnoses - main ICD10: H33 Retinal detachments and breaks	UK Biobank	10605	rs8736	T	C	-0.000199	0.333	Sense organs	CTG-VL
Cough on most days	UK Biobank	43461	rs8736	T	C	-0.00157	0.334	Respiratory	CTG-VL
Had other major operations	UK Biobank	169563	rs8736	T	C	-0.00147	0.334	Symptoms&signs	CTG-VL
Diagnoses - main ICD10: M15 Polyarthrosis	UK Biobank	5038	rs8736	T	C	-0.000142	0.335	Connective Tissue	CTG-VL
Skin changes due to chronic exposure to nonionizing radiation	UK Biobank	5979	rs8736	T	C	0.000147	0.335	Dermatologic	CTG-VL
Diagnoses - main ICD10: L57 Skin changes due to chronic exposure to nonionising radiation	UK Biobank	5765	rs8736	T	C	0.000147	0.335	Dermatologic	CTG-VL
Ulcerative colitis, NAS	UK Biobank	7572	rs8736	T	C	-0.000166	0.336	Digestive	CTG-VL
Diagnoses - main ICD10: H80 Otosclerosis	UK Biobank	883	rs8736	T	C	5.69e-05	0.336	Sense organs	CTG-VL
Mean corpuscular hemoglobin	UK Biobank and INTERVAL	173498	rs8736	T	C	0.00347	0.338	Immunological&Hematopoietic	CTG-VL
Spread type: Other type of spread/margarine	UK Biobank	359079	rs8736	T	C	0.00113	0.338	Nutritional	CTG-VL
Breathing problems improved/stopped away from workplace or on holiday: No	UK Biobank	16685	rs8736	T	C	-0.000971	0.338	Respiratory	CTG-VL
Gap coding: Unable to work due to sickness or disability	UK Biobank	7870	rs8736	T	C	-0.000838	0.341	Environment	CTG-VL
Job SOC coding: Nurses	UK Biobank	19124	rs8736	T	C	0.00101	0.341	Environment	CTG-VL
Bring up phlegm/sputum/mucus on most days	UK Biobank	28575	rs8736	T	C	-0.00125	0.341	Respiratory	CTG-VL
3mm regularity index (right)	UK Biobank	74059	rs8736	T	C	-0.00706	0.342	Sense organs	CTG-VL
Reticulocyte percentage	UK Biobank	344728	rs8736	T	C	-0.0021	0.343	Immunological&Hematopoietic	CTG-VL
Diagnoses - main ICD10: I71 Aortic aneurysm and dissection	UK Biobank	2252	rs8736	T	C	-9.26e-05	0.345	Cardiovascular	CTG-VL
Job SOC coding: Food, drink and tobacco process operatives	UK Biobank	985	rs8736	T	C	0.000233	0.345	Environment	CTG-VL
Chest pain or discomfort	UK Biobank	189552	rs8736	T	C	-0.000819	0.346	Cardiovascular	CTG-VL
Medication for cholesterol, blood pressure or diabetes: Insulin	UK Biobank	8870	rs8736	T	C	0.000384	0.346	Cardiovascular	CTG-VL
Hallux valgus (acquired)	UK Biobank	21161	rs8736	T	C	0.00027	0.346	Connective Tissue	CTG-VL
6mm weak meridian (left)	UK Biobank	65551	rs8736	T	C	0.00783	0.346	Sense organs	CTG-VL
Medication for pain relief, constipation, heartburn: Paracetamol	UK Biobank	243704	rs8736	T	C	0.000923	0.347	Digestive	CTG-VL
Treatment/medication code: pantoprazole	UK Biobank	2631	rs8736	T	C	-9.55e-05	0.347	Digestive	CTG-VL
Leisure/social activities: Sports club or gym	UK Biobank	303177	rs8736	T	C	-0.00103	0.347	Social Interactions	CTG-VL
Mouth/teeth dental problems: None of the above	UK Biobank	343428	rs8736	T	C	-0.00109	0.347	Symptoms&signs	CTG-VL
Own or rent accommodation lived in: Pay part rent and part mortgage (shared ownership)	UK Biobank	3667	rs8736	T	C	0.000114	0.348	Environment	CTG-VL
Diagnoses - main ICD10: K62 Other diseases of anus and rectum	UK Biobank	53394	rs8736	T	C	0.000436	0.349	Digestive	CTG-VL
Job coding: mathematician	UK Biobank	575	rs8736	T	C	-0.000178	0.349	Environment	CTG-VL
Diseases of the skin and subcutaneous tissue	UK Biobank	100178	rs8736	T	C	-0.000583	0.352	Dermatologic	CTG-VL
Pain type(s) experienced in last month: Headache	UK Biobank	229674	rs8736	T	C	-0.000871	0.352	Neurological	CTG-VL
Unsepcified/other endometriosis	UK Biobank	1734	rs8736	T	C	7.66e-05	0.352	Reproduction	CTG-VL
Pallidum volume	ENIGMA	30722	rs8736	T	C	1.97	0.353	Neurological	CTG-VL
Illnesses of mother: None of the above (group 2)	UK Biobank	236396	rs8736	T	C	0.000974	0.354	Environment	CTG-VL
Types of transport used (excluding work): Public transport	UK Biobank	301720	rs8736	T	C	-0.000992	0.355	Activities	CTG-VL
Workplace had a lot of diesel exhaust: Often	UK Biobank	13387	rs8736	T	C	-0.000842	0.355	Environment	CTG-VL
is_female, based on inferred genetic sex	UK Biobank	359153	rs8736	T	C	-0.0011	0.355	Environment	CTG-VL
Blood clot, DVT, bronchitis, emphysema, asthma, rhinitis, eczema, allergy diagnosed by doctor: None of the above	UK Biobank	314715	rs8736	T	C	-0.00103	0.355	Respiratory	CTG-VL
Treatment/medication code: digoxin	UK Biobank	3675	rs8736	T	C	-0.00011	0.358	Cardiovascular	CTG-VL
Workplace very hot: Often	UK Biobank	36088	rs8736	T	C	0.00138	0.358	Environment	CTG-VL
P duration	UK Biobank	10785	rs8736	T	C	0.203	0.36	Environment	CTG-VL
Non-cancer illness code, self-reported: hiv/aids	UK Biobank	1139	rs8736	T	C	-6.1e-05	0.361	Infectious&Injuries	CTG-VL
Age hayfever or allergic rhinitis diagnosed by doctor	UK Biobank	20904	rs8736	T	C	-0.155	0.362	Respiratory	CTG-VL
Job coding: machine operator, processor, foreman	UK Biobank	969	rs8736	T	C	0.000224	0.365	Environment	CTG-VL
Treatment/medication code: risedronate sodium	UK Biobank	2866	rs8736	T	C	9.61e-05	0.365	Skeletal	CTG-VL
Treatment/medication code: tramadol	UK Biobank	15866	rs8736	T	C	0.000225	0.366	Psychiatric	CTG-VL
Arm fat percentage (right)	UK Biobank	354760	rs8736	T	C	0.0161	0.367	Metabolic&endocrine	CTG-VL
Total sugars	UK Biobank	51453	rs8736	T	C	0.337	0.367	Nutritional	CTG-VL
Depression	UK Biobank	4565	rs8736	T	C	0.000121	0.367	Psychiatric	CTG-VL
Job coding: scientific researcher, scientific officer, medical research associate, experimental officer	UK Biobank	4600	rs8736	T	C	0.000484	0.369	Environment	CTG-VL
Microalbumin in urine	UK Biobank	108706	rs8736	T	C	-0.478	0.37	Genitourinary	CTG-VL
Workplace full of chemical or other fumes: Sometimes	UK Biobank	65669	rs8736	T	C	-0.0018	0.37	Environment	CTG-VL
Medication for pain relief, constipation, heartburn: Ibuprofen (e.g. Nurofen)	UK Biobank	180672	rs8736	T	C	0.000752	0.371	Digestive	CTG-VL
Caudate volume	ENIGMA	30720	rs8736	T	C	-4.9	0.371	Neurological	CTG-VL
Other pulmonary diagnosis	UK Biobank	94390	rs8736	T	C	0.000542	0.372	Respiratory	CTG-VL
Diseases of the respiratory system	UK Biobank	94390	rs8736	T	C	0.000542	0.372	Respiratory	CTG-VL
6mm weak meridian (right)	UK Biobank	66256	rs8736	T	C	0.0074	0.372	Sense organs	CTG-VL
Ever had known person concerned about, or recommend reduction of, alcohol consumption: No	UK Biobank	37950	rs8736	T	C	-0.00104	0.372	Social Interactions	CTG-VL
Diagnoses - main ICD10: C44 Other malignant neoplasms of skin	UK Biobank	35430	rs8736	T	C	-0.000339	0.373	Neoplasms	CTG-VL
Major dietary changes in the last 5 years: No	UK Biobank	341430	rs8736	T	C	-0.00103	0.375	Nutritional	CTG-VL
FI11 : antonym	UK Biobank	10165	rs8736	T	C	0.0051	0.377	Cognitive	CTG-VL
Never eat eggs, dairy, wheat, sugar: Dairy products	UK Biobank	30994	rs8736	T	C	0.000309	0.377	Nutritional	CTG-VL
Attendance/disability/mobility allowance: None of the above	UK Biobank	78084	rs8736	T	C	-0.00049	0.377	Skeletal	CTG-VL
Completion status of test: Heart rate reached safety level	UK Biobank	11059	rs8736	T	C	-0.00122	0.38	Cardiovascular	CTG-VL
Diagnoses - main ICD10: K40 Inguinal hernia	UK Biobank	50674	rs8736	T	C	-0.000384	0.381	Connective Tissue	CTG-VL
Diagnoses - main ICD10: K81 Cholecystitis	UK Biobank	7679	rs8736	T	C	-0.000157	0.381	Digestive	CTG-VL
Types of physical activity in last 4 weeks: Walking for pleasure (not as a means of transport)	UK Biobank	289877	rs8736	T	C	-0.000932	0.383	Activities	CTG-VL
Illnesses of siblings: None of the above (group 2)	UK Biobank	151130	rs8736	T	C	-0.00086	0.383	Environment	CTG-VL
Treatment/medication code: calcium carbonate+cholecalciferol 1.25g/5micrograms tablet	UK Biobank	608	rs8736	T	C	-4.26e-05	0.383	Skeletal	CTG-VL
Job coding: higher education teaching professional, university lecturer/professor (including college/university head/vice chancellor)	UK Biobank	10216	rs8736	T	C	-0.000699	0.384	Environment	CTG-VL
Vegetable consumers	UK Biobank	29876	rs8736	T	C	0.00208	0.384	Nutritional	CTG-VL
Age at last episode of depression	UK Biobank	59260	rs8736	T	C	0.064	0.384	Psychiatric	CTG-VL
Inverse distance to the nearest major road	UK Biobank	356078	rs8736	T	C	3.33e-05	0.384	Sense organs	CTG-VL
Diagnoses - main ICD10: R91 Abnormal findings on diagnostic imaging of lung	UK Biobank	4506	rs8736	T	C	-0.000117	0.385	Respiratory	CTG-VL
Endometriosis, IBD co-morbidity	UK Biobank	6039	rs8736	T	C	0.000133	0.386	Digestive	CTG-VL
Treatment/medication code: diazepam	UK Biobank	3937	rs8736	T	C	0.000108	0.386	Psychiatric	CTG-VL
Diagnoses - main ICD10: N80 Endometriosis	UK Biobank	5959	rs8736	T	C	0.000133	0.386	Reproduction	CTG-VL
Number of attempts	UK Biobank	76735	rs8736	T	C	0.00141	0.388	Cognitive	CTG-VL
Non-butter spread type details: Soft (tub) margarine	UK Biobank	82755	rs8736	T	C	-0.000923	0.389	Nutritional	CTG-VL
Milk added to cereal	UK Biobank	50629	rs8736	T	C	-0.00537	0.39	Nutritional	CTG-VL
Nerve, nerve root and plexus disorders	UK Biobank	42277	rs8736	T	C	-0.000349	0.391	Psychiatric	CTG-VL
Breathing problems during period of job: No	UK Biobank	6125	rs8736	T	C	-0.000526	0.391	Respiratory	CTG-VL
Workplace very cold: Rarely/never	UK Biobank	46363	rs8736	T	C	-0.00146	0.392	Environment	CTG-VL
Diagnoses - main ICD10: T50 Poisoning by diuretics and other and unspecified drugs, medicaments and biological substances	UK Biobank	923	rs8736	T	C	5.25e-05	0.392	Symptoms&signs	CTG-VL
Pulse wave reflection index	UK Biobank	118850	rs8736	T	C	0.106	0.393	Cardiovascular	CTG-VL
Treatment/medication code: losartan	UK Biobank	12954	rs8736	T	C	-0.000192	0.393	Cardiovascular	CTG-VL
Alcohol drinker status: Current	UK Biobank	88943	rs8736	T	C	-0.000502	0.395	Environment	CTG-VL
Former alcohol drinker	UK Biobank	23664	rs8736	T	C	0.00382	0.396	Psychiatric	CTG-VL
Handedness (chirality/laterality): Left-handed	UK Biobank	125083	rs8736	T	C	-0.000593	0.397	Neurological	CTG-VL
Medication for pain relief, constipation, heartburn: None of the above	UK Biobank	352824	rs8736	T	C	-0.000996	0.4	Digestive	CTG-VL
Certain infectious and parasitic diseases	UK Biobank	36231	rs8736	T	C	-0.000316	0.401	Infectious&Injuries	CTG-VL
Treatment/medication code: Free-text entry, unable to be coded	UK Biobank	47334	rs8736	T	C	-0.000361	0.402	Symptoms&signs	CTG-VL
Treatment/medication code: oxybutynin	UK Biobank	3300	rs8736	T	C	9.49e-05	0.404	Genitourinary	CTG-VL
Seen a psychiatrist for nerves, anxiety, tension or depression	UK Biobank	146017	rs8736	T	C	0.000633	0.405	Psychiatric	CTG-VL
3mm asymmetry angle (left)	UK Biobank	73818	rs8736	T	C	0.358	0.405	Sense organs	CTG-VL
Alcohol consumed	UK Biobank	51421	rs8736	T	C	0.0026	0.406	Environment	CTG-VL
Job SOC coding: Biological scientists and biochemists	UK Biobank	4218	rs8736	T	C	-0.000423	0.406	Environment	CTG-VL
Disorders of brain, other and unspecified	UK Biobank	508	rs8736	T	C	-3.71e-05	0.406	Neurological	CTG-VL
Retinal detachments and breaks	UK Biobank	12069	rs8736	T	C	-0.00018	0.406	Sense organs	CTG-VL
Vitamin and mineral supplements: Multivitamins +/- minerals	UK Biobank	243060	rs8736	T	C	-0.000812	0.407	Nutritional	CTG-VL
Systolic blood pressure, automated reading	UK Biobank	340159	rs8736	T	C	-0.0352	0.408	Cardiovascular	CTG-VL
Fractured bone site(s): Ankle	UK Biobank	19986	rs8736	T	C	0.000233	0.408	Infectious&Injuries	CTG-VL
Non-cancer illness code, self-reported: crohns disease	UK Biobank	4371	rs8736	T	C	-0.000108	0.411	Digestive	CTG-VL
Forced vital capacity (FVC), Best measure	UK Biobank	272338	rs8736	T	C	-0.00155	0.411	Respiratory	CTG-VL
Leisure/social activities: Religious group	UK Biobank	179938	rs8736	T	C	-0.000683	0.412	Social Interactions	CTG-VL
Type milk consumed: wholemilk	UK Biobank	11066	rs8736	T	C	-0.00119	0.413	Nutritional	CTG-VL
Cereal type: Muesli	UK Biobank	195607	rs8736	T	C	-0.000861	0.413	Nutritional	CTG-VL
Workplace had a lot of cigarette smoke from other people smoking: Often	UK Biobank	49821	rs8736	T	C	0.00145	0.414	Environment	CTG-VL
Job SOC coding: Ship and hovercraft officers	UK Biobank	1363	rs8736	T	C	0.000236	0.414	Environment	CTG-VL
Treatment/medication code: enalapril	UK Biobank	11125	rs8736	T	C	-0.00017	0.415	Cardiovascular	CTG-VL
Iron	UK Biobank	51453	rs8736	T	C	-0.0262	0.415	Immunological&Hematopoietic	CTG-VL
Attendance/disability/mobility allowance: Blue badge	UK Biobank	49124	rs8736	T	C	0.000359	0.415	Skeletal	CTG-VL
Type of special diet followed: Low calorie	UK Biobank	21436	rs8736	T	C	0.00163	0.416	Nutritional	CTG-VL
Mental health problems ever diagnosed by a professional: Depression	UK Biobank	78974	rs8736	T	C	-0.00137	0.416	Psychiatric	CTG-VL
QRS duration	UK Biobank	10815	rs8736	T	C	0.144	0.417	Cardiovascular	CTG-VL
Workplace very noisy: Sometimes	UK Biobank	89028	rs8736	T	C	-0.00191	0.417	Environment	CTG-VL
Job SOC coding: Medical practitioners	UK Biobank	5901	rs8736	T	C	-0.000489	0.417	Environment	CTG-VL
Illnesses of father: Alzheimer's disease/dementia	UK Biobank	57201	rs8736	T	C	-0.000432	0.418	Environment	CTG-VL
Job SOC coding: Journalists, newspaper and periodical editors	UK Biobank	2017	rs8736	T	C	0.000284	0.42	Environment	CTG-VL
Illnesses of father: None of the above (group 2)	UK Biobank	241359	rs8736	T	C	0.000904	0.42	Environment	CTG-VL
Spread type: Never/rarely use spread	UK Biobank	131461	rs8736	T	C	0.000579	0.42	Nutritional	CTG-VL
Monocyte Chemotactic Protein-1 (MCP1)	Young Finns Study (YFS)	8293	rs8736	C	T	0.0132	0.423	Immunological&Hematopoietic	CTG-VL
Home area population density - urban or rural: Scotland - Other Urban Area	UK Biobank	15813	rs8736	T	C	-0.000196	0.425	Environment	CTG-VL
Treatment/medication code: becotide 50 inhaler	UK Biobank	8770	rs8736	T	C	-0.000148	0.426	Respiratory	CTG-VL
Types of physical activity in last 4 weeks: Strenuous sports	UK Biobank	133700	rs8736	T	C	-0.000564	0.427	Activities	CTG-VL
Starch	UK Biobank	51453	rs8736	T	C	-0.266	0.427	Nutritional	CTG-VL
Leg fat mass (left)	UK Biobank	354788	rs8736	T	C	0.00289	0.428	Metabolic&endocrine	CTG-VL
Job coding: journalist, reporter, newspaper correspondent, sports writer, newspaper or magazine editor	UK Biobank	1973	rs8736	T	C	0.00028	0.429	Environment	CTG-VL
Treatment/medication code: venlafaxine	UK Biobank	6106	rs8736	T	C	0.000122	0.431	Psychiatric	CTG-VL
Treatment/medication code: symbicort 100/6 turbohaler	UK Biobank	8940	rs8736	T	C	-0.000147	0.432	Cardiovascular	CTG-VL
Non-cancer illness code, self-reported: deep venous thrombosis (dvt)	UK Biobank	28368	rs8736	T	C	0.000262	0.432	Cardiovascular	CTG-VL
Treatment/medication code: insulin product	UK Biobank	14041	rs8736	T	C	0.000184	0.433	Metabolic&endocrine	CTG-VL
Time employed in main current job	UK Biobank	194087	rs8736	T	C	-0.0263	0.435	Environment	CTG-VL
Accumbens volume	ENIGMA	30718	rs8736	T	C	-0.972	0.435	Neurological	CTG-VL
Diagnoses - main ICD10: T86 Failure and rejection of transplanted organs and tissues	UK Biobank	652	rs8736	T	C	-4.04e-05	0.436	Immunological&Hematopoietic	CTG-VL
Energy	UK Biobank	51453	rs8736	T	C	-14.9	0.436	Metabolic&endocrine	CTG-VL
Hearing aid user	UK Biobank	41585	rs8736	T	C	0.000513	0.436	Sense organs	CTG-VL
Distance between home and job workplace	UK Biobank	173061	rs8736	T	C	0.232	0.437	Environment	CTG-VL
Diagnoses - main ICD10: M53 Other dorsopathies, not elsewhere classified	UK Biobank	1367	rs8736	T	C	5.81e-05	0.439	Connective Tissue	CTG-VL
Milk type used: Semi-skimmed	UK Biobank	327917	rs8736	T	C	0.000877	0.439	Nutritional	CTG-VL
Other dorsopathies, not elsewhere classified	UK Biobank	1439	rs8736	T	C	5.81e-05	0.439	Sense organs	CTG-VL
Diagnoses - main ICD10: K90 Intestinal malabsorption	UK Biobank	3679	rs8736	T	C	9.38e-05	0.44	Digestive	CTG-VL
Consecutive night shifts during mixed shift periods	UK Biobank	19344	rs8736	T	C	0.0243	0.441	Environment	CTG-VL
Diseases of the circulatory system	UK Biobank	201476	rs8736	T	C	0.00067	0.442	Cardiovascular	CTG-VL
Home area population density - urban or rural: Scotland - Large Urban Area	UK Biobank	78825	rs8736	T	C	-0.000383	0.443	Environment	CTG-VL
Treatment/medication code: dihydrocodeine	UK Biobank	5142	rs8736	T	C	0.000109	0.443	Psychiatric	CTG-VL
Diastolic blood pressure, automated reading	UK Biobank	340162	rs8736	T	C	-0.0186	0.444	Cardiovascular	CTG-VL
Arm fat mass (left)	UK Biobank	354673	rs8736	T	C	0.00126	0.444	Metabolic&endocrine	CTG-VL
Treatment/medication code: pioglitazone	UK Biobank	2970	rs8736	T	C	8.26e-05	0.444	Metabolic&endocrine	CTG-VL
Pregnancy, childbirth and the puerperium	UK Biobank	46252	rs8736	T	C	0.000281	0.444	Reproduction	CTG-VL
COPD differential diagnosis	UK Biobank	98939	rs8736	T	C	0.000475	0.444	Respiratory	CTG-VL
ILD differential diagnosis	UK Biobank	98939	rs8736	T	C	0.000475	0.444	Respiratory	CTG-VL
Ever highly irritable/argumentative for 2 days	UK Biobank	68789	rs8736	T	C	0.00121	0.445	Psychiatric	CTG-VL
Workplace had a lot of cigarette smoke from other people smoking: Sometimes	UK Biobank	90168	rs8736	T	C	-0.0018	0.446	Environment	CTG-VL
Diagnoses - main ICD10: S52 Fracture of forearm	UK Biobank	20034	rs8736	T	C	0.000214	0.446	Infectious&Injuries	CTG-VL
Cylindrical power (left)	UK Biobank	77739	rs8736	T	C	-0.00283	0.448	Sense organs	CTG-VL
Leg fat-free mass (right)	UK Biobank	354798	rs8736	T	C	-0.00218	0.449	Metabolic&endocrine	CTG-VL
Leg fat mass (right)	UK Biobank	354807	rs8736	T	C	0.00283	0.449	Metabolic&endocrine	CTG-VL
Starchy food consumers	UK Biobank	40213	rs8736	T	C	-0.0021	0.449	Nutritional	CTG-VL
Job coding: civil engineer	UK Biobank	1922	rs8736	T	C	-0.000262	0.451	Environment	CTG-VL
Death due to cardiac causes	UK Biobank	6360	rs8736	T	C	0.000119	0.452	Mortality	CTG-VL
Reproduciblity of spirometry measurement using ERS/ATS criteria	UK Biobank	186694	rs8736	T	C	-0.000846	0.452	Respiratory	CTG-VL
Substances taken for anxiety: Medication prescribed to you (for at least two weeks)	UK Biobank	45000	rs8736	T	C	0.00114	0.453	Psychiatric	CTG-VL
Cancer code, self-reported: basal cell carcinoma	UK Biobank	13633	rs8736	T	C	-0.000173	0.454	Neoplasms	CTG-VL
Diagnoses - main ICD10: Z36 Antenatal screening	UK Biobank	3356	rs8736	T	C	8.52e-05	0.454	Reproduction	CTG-VL
Types of transport used (excluding work): None of the above	UK Biobank	3173	rs8736	T	C	-8.38e-05	0.455	Activities	CTG-VL
Calcium	UK Biobank	51453	rs8736	T	C	-2.15	0.455	Nutritional	CTG-VL
Worked with materials containing asbestos: Rarely/never	UK Biobank	8430	rs8736	T	C	-0.000631	0.456	Environment	CTG-VL
Peripheral artery disease	UK Biobank	4903	rs8736	T	C	0.000103	0.457	Neurological	CTG-VL
Diagnoses - main ICD10: Z03 Medical observation and evaluation for suspected diseases and conditions	UK Biobank	19533	rs8736	T	C	0.000208	0.457	Symptoms&signs	CTG-VL
Treatment/medication code: lansoprazole	UK Biobank	49504	rs8736	T	C	0.000325	0.459	Digestive	CTG-VL
Suggestive for eosinophilic asthma	UK Biobank	9149	rs8736	T	C	-0.00014	0.459	Respiratory	CTG-VL
Ever seen an un-real vision	UK Biobank	14586	rs8736	T	C	-0.000546	0.46	Psychiatric	CTG-VL
Treatment/medication code: bendrofluazide	UK Biobank	7647	rs8736	T	C	0.000128	0.461	Genitourinary	CTG-VL
Medication for cholesterol, blood pressure, diabetes, or take exogenous hormones: Blood pressure medication	UK Biobank	110808	rs8736	T	C	0.000877	0.461	Cardiovascular	CTG-VL
Destinations on discharge from hospital (recoded): Usual Place of residence: Living with relatives	UK Biobank	40344	rs8736	T	C	0.000278	0.462	Environment	CTG-VL
Diagnoses - main ICD10: M51 Other intervertebral disk disorders	UK Biobank	18516	rs8736	T	C	0.000203	0.463	Connective Tissue	CTG-VL
Breakfast cereal consumed	UK Biobank	45997	rs8736	T	C	-0.00218	0.463	Nutritional	CTG-VL
Medication for cholesterol, blood pressure, diabetes, or take exogenous hormones: Hormone replacement therapy	UK Biobank	53255	rs8736	T	C	-0.000623	0.464	Cardiovascular	CTG-VL
Monocyte Chemotactic Protein-3 (MCP3)	Young Finns Study (YFS)	8293	rs8736	C	T	-0.0331	0.464	Immunological&Hematopoietic	CTG-VL
Diagnoses - main ICD10: Z09 Follow-up examination after treatment for conditions other than malignant neoplasms	UK Biobank	33063	rs8736	T	C	0.000266	0.464	Neoplasms	CTG-VL
Eye problems/disorders: Diabetes related eye disease	UK Biobank	8824	rs8736	T	C	0.000416	0.464	Sense organs	CTG-VL
Non-cancer illness code, self-reported: urinary frequency / incontinence	UK Biobank	4991	rs8736	T	C	0.000102	0.465	Genitourinary	CTG-VL
Non-cancer illness code, self-reported: heart attack/myocardial infarction	UK Biobank	32204	rs8736	T	C	-0.000257	0.465	Cardiovascular	CTG-VL
Age heart attack diagnosed	UK Biobank	8024	rs8736	T	C	-0.0839	0.465	Cardiovascular	CTG-VL
Diagnoses - main ICD10: M75 Shoulder lesions	UK Biobank	27611	rs8736	T	C	0.000243	0.466	Connective Tissue	CTG-VL
Current employment status: In paid employment or self-employed	UK Biobank	352883	rs8736	T	C	0.00069	0.466	Environment	CTG-VL
Maternal smoking around birth	UK Biobank	263808	rs8736	T	C	-0.000857	0.466	Reproduction	CTG-VL
Mean signal-to-noise ratio (SNR), (right)	UK Biobank	116636	rs8736	T	C	-19.7	0.466	Symptoms&signs	CTG-VL
Shoulder lesions	UK Biobank	28391	rs8736	T	C	0.000243	0.467	Connective Tissue	CTG-VL
Pain type(s) experienced in last month: Knee pain	UK Biobank	241340	rs8736	T	C	0.000706	0.468	Connective Tissue	CTG-VL
Job SOC coding: Business and related associate professionals n.e.c.	UK Biobank	7748	rs8736	T	C	-0.000501	0.468	Environment	CTG-VL
Macrophage Inflammatory Protein-1beta	Young Finns Study (YFS)	8293	rs8736	C	T	0.0116	0.468	Immunological&Hematopoietic	CTG-VL
How are people in household related to participant: Husband, wife or partner	UK Biobank	276055	rs8736	T	C	0.000757	0.468	Social Interactions	CTG-VL
Diagnoses - main ICD10: K57 Diverticular disease of intestine	UK Biobank	48872	rs8736	T	C	0.000323	0.469	Digestive	CTG-VL
Non-cancer illness code, self-reported: irritable bowel syndrome	UK Biobank	33341	rs8736	T	C	0.000261	0.47	Digestive	CTG-VL
Manifestations of mania or irritability: I was more talkative than usual	UK Biobank	20816	rs8736	T	C	-0.000649	0.47	Psychiatric	CTG-VL
Other hammer toe(s) (acquired)	UK Biobank	3344	rs8736	T	C	-8.25e-05	0.471	Connective Tissue	CTG-VL
Mineral and other dietary supplements: Glucosamine	UK Biobank	226090	rs8736	T	C	-0.00067	0.471	Nutritional	CTG-VL
3mm strong meridian (right)	UK Biobank	75410	rs8736	T	C	0.0058	0.472	Sense organs	CTG-VL
Arm fat percentage (left)	UK Biobank	354707	rs8736	T	C	0.0128	0.476	Metabolic&endocrine	CTG-VL
Lymphocyte count	UK Biobank	349856	rs8736	T	C	-0.00192	0.478	Immunological&Hematopoietic	CTG-VL
Cheese consumers	UK Biobank	50953	rs8736	T	C	0.00222	0.479	Nutritional	CTG-VL
Childhood asthma (age<16)	UK Biobank	7928	rs8736	T	C	0.000125	0.479	Respiratory	CTG-VL
Asthma	UK Biobank	7928	rs8736	T	C	0.000125	0.479	Respiratory	CTG-VL
Asthma	UK Biobank	7928	rs8736	T	C	0.000125	0.479	Respiratory	CTG-VL
Vitamin C	UK Biobank	51453	rs8736	T	C	0.552	0.48	Nutritional	CTG-VL
Treatment/medication code: chlorphenamine	UK Biobank	867	rs8736	T	C	4.11e-05	0.481	Dermatologic	CTG-VL
Job SOC coding: Public service administrative professionals	UK Biobank	5328	rs8736	T	C	0.000401	0.483	Environment	CTG-VL
Own or rent accommodation lived in: Own with a mortgage	UK Biobank	331610	rs8736	T	C	-0.000708	0.483	Environment	CTG-VL
Treatment/medication code: glucosamine product	UK Biobank	90358	rs8736	T	C	0.000412	0.485	Skeletal	CTG-VL
Diagnoses - main ICD10: J33 Nasal polyp	UK Biobank	8774	rs8736	T	C	-0.000131	0.486	Respiratory	CTG-VL
Tinnitus: Yes, now most or all of the time	UK Biobank	28924	rs8736	T	C	0.000715	0.486	Sense organs	CTG-VL
Immature fraction of reticulocytes	UK Biobank and INTERVAL	173490	rs8736	T	C	-0.00253	0.487	Immunological&Hematopoietic	CTG-VL
Interpolated Age of participant when cancer first diagnosed	UK Biobank	30871	rs8736	T	C	-0.0482	0.489	Neoplasms	CTG-VL
Diagnoses - main ICD10: R04 Haemorrhage from respiratory passages	UK Biobank	11255	rs8736	T	C	0.000148	0.489	Respiratory	CTG-VL
Diagnoses - main ICD10: K52 Other non-infective gastro-enteritis and colitis	UK Biobank	34179	rs8736	T	C	0.00026	0.49	Digestive	CTG-VL
Illnesses of mother: Heart disease	UK Biobank	212497	rs8736	T	C	-0.000672	0.49	Environment	CTG-VL
Intracranial volume (ICV)	ENIGMA	30717	rs8736	T	C	1480	0.49	Neurological	CTG-VL
ECG, phase time	UK Biobank	53998	rs8736	T	C	-0.181	0.491	Cardiovascular	CTG-VL
Final attempt correct: no	UK Biobank	17623	rs8736	T	C	0.000545	0.491	Cognitive	CTG-VL
Treatment/medication code: furosemide	UK Biobank	10774	rs8736	T	C	-0.000141	0.493	Cardiovascular	CTG-VL
Arm fat mass (right)	UK Biobank	354736	rs8736	T	C	0.00101	0.493	Metabolic&endocrine	CTG-VL
Non-cancer illness code, self-reported: high cholesterol	UK Biobank	154427	rs8736	T	C	0.000519	0.494	Metabolic&endocrine	CTG-VL
Hernia	UK Biobank	97188	rs8736	T	C	-0.000415	0.495	Connective Tissue	CTG-VL
Asthma, hospital admissions 1	UK Biobank	7900	rs8736	T	C	0.00012	0.495	Respiratory	CTG-VL
6mm asymmetry index (left)	UK Biobank	40683	rs8736	T	C	-0.049	0.495	Sense organs	CTG-VL
Unavailable	UK Biobank	2033	rs8736	T	C	6.08e-05	0.496	Unavailable	CTG-VL
Leg predicted mass (right)	UK Biobank	354798	rs8736	T	C	-0.00184	0.497	Connective Tissue	CTG-VL
Treatment/medication code: terbinafine	UK Biobank	2795	rs8736	T	C	-7.12e-05	0.497	Infectious&Injuries	CTG-VL
Forced vital capacity (FVC)	UK Biobank	329404	rs8736	T	C	-0.00126	0.497	Respiratory	CTG-VL
Reason for glasses/contact lenses: For just reading/near work as you are getting older (called 'presbyopia')	UK Biobank	114982	rs8736	T	C	-0.000455	0.497	Sense organs	CTG-VL
Non-cancer illness code, self-reported: psoriasis	UK Biobank	16573	rs8736	T	C	-0.000173	0.498	Dermatologic	CTG-VL
FI6 : conditional arithmetic	UK Biobank	88266	rs8736	T	C	0.0014	0.499	Cognitive	CTG-VL
Job coding: civil service senior manager outside the senior civil service (former grades 6 and 7)	UK Biobank	5218	rs8736	T	C	0.000387	0.5	Environment	CTG-VL
Why stopped smoking: None of the above	UK Biobank	56758	rs8736	T	C	-0.0013	0.501	Environment	CTG-VL
Malignant neoplasm of skin	UK Biobank	63098	rs8736	T	C	0.000332	0.501	Neoplasms	CTG-VL
Manifestations of mania or irritability: I was easily distracted	UK Biobank	33714	rs8736	T	C	0.000763	0.501	Psychiatric	CTG-VL
Unavailable	UK Biobank	63098	rs8736	T	C	0.000332	0.501	Unavailable	CTG-VL
Gap coding: Full-time or part-time education	UK Biobank	40901	rs8736	T	C	0.00133	0.505	Environment	CTG-VL
Red blood cell (erythrocyte) distribution width	UK Biobank	350473	rs8736	T	C	-0.00152	0.506	Immunological&Hematopoietic	CTG-VL
Non-cancer illness code, self-reported: hypothyroidism/myxoedema	UK Biobank	66875	rs8736	T	C	0.000336	0.507	Metabolic&endocrine	CTG-VL
Diagnoses - main ICD10: M47 Spondylosis	UK Biobank	7972	rs8736	T	C	0.000123	0.508	Connective Tissue	CTG-VL
Age diabetes diagnosed	UK Biobank	16166	rs8736	T	C	-0.0785	0.508	Metabolic&endocrine	CTG-VL
Diagnoses - main ICD10: T81 Complications of procedures, not elsewhere classified	UK Biobank	21859	rs8736	T	C	0.000196	0.508	Symptoms&signs	CTG-VL
Gas or solid-fuel cooking/heating: None of the above	UK Biobank	209601	rs8736	T	C	0.0006	0.509	Environment	CTG-VL
Diseases of the musculoskeletal system and connective tissue	UK Biobank	242567	rs8736	T	C	0.000638	0.51	Connective Tissue	CTG-VL
logMAR, final (left)	UK Biobank	79239	rs8736	T	C	-0.00069	0.517	Sense organs	CTG-VL
Which eye(s) affected by astigmatism: Right eye	UK Biobank	4940	rs8736	T	C	-0.00333	0.518	Sense organs	CTG-VL
Non-cancer illness code, self-reported: cervical spondylosis	UK Biobank	9970	rs8736	T	C	0.000128	0.519	Connective Tissue	CTG-VL
Vascular/heart problems diagnosed by doctor: Heart attack	UK Biobank	32390	rs8736	T	C	-0.000227	0.52	Cardiovascular	CTG-VL
Interferon gamma-induced Protein 10 (IP10)	Young Finns Study (YFS)	8293	rs8736	C	T	0.0156	0.52	Immunological&Hematopoietic	CTG-VL
Leg pain on walking	UK Biobank	81252	rs8736	T	C	0.0011	0.521	Connective Tissue	CTG-VL
Malignant neoplasm of digestive organs	UK Biobank	22401	rs8736	T	C	0.00019	0.521	Neoplasms	CTG-VL
Unavailable	UK Biobank	22401	rs8736	T	C	0.00019	0.521	Unavailable	CTG-VL
Non-butter spread type details: Olive oil based spread (eg: Bertolli)	UK Biobank	141578	rs8736	T	C	-0.000904	0.522	Nutritional	CTG-VL
Non-cancer illness code, self-reported: anxiety/panic attacks	UK Biobank	19571	rs8736	T	C	0.000177	0.522	Psychiatric	CTG-VL
Illness, injury, bereavement, stress in last 2 years: Marital separation/divorce	UK Biobank	41960	rs8736	T	C	0.000259	0.523	Environment	CTG-VL
Treatment/medication code: citalopram	UK Biobank	24316	rs8736	T	C	-0.000197	0.524	Psychiatric	CTG-VL
3mm cylindrical power (left)	UK Biobank	75398	rs8736	T	C	0.0022	0.525	Sense organs	CTG-VL
Treatment/medication code: cod liver oil capsule	UK Biobank	79236	rs8736	T	C	0.000352	0.526	Nutritional	CTG-VL
Workplace very hot: Sometimes	UK Biobank	88418	rs8736	T	C	-0.00148	0.527	Environment	CTG-VL
Qualifications: CSEs or equivalent	UK Biobank	162319	rs8736	T	C	-0.000483	0.528	Environment	CTG-VL
Illnesses of mother: Lung cancer	UK Biobank	52489	rs8736	T	C	-0.000304	0.528	Environment	CTG-VL
Ever smoked	UK Biobank	343428	rs8736	T	C	0.00073	0.528	Environment	CTG-VL
Activities undertaken to treat depression: Talking therapies, such as psychotherapy, counselling, group therapy or CBT	UK Biobank	80949	rs8736	T	C	0.00107	0.528	Psychiatric	CTG-VL
Non-cancer illness code, self-reported: sleep apnoea	UK Biobank	4637	rs8736	T	C	-8.52e-05	0.528	Respiratory	CTG-VL
Vitamin and mineral supplements: None of the above	UK Biobank	309026	rs8736	T	C	0.000693	0.529	Nutritional	CTG-VL
Duration of walks	UK Biobank	308989	rs8736	T	C	0.126	0.53	Environment	CTG-VL
Non-cancer illness code, self-reported: urinary tract infection/kidney infection	UK Biobank	6760	rs8736	T	C	0.000102	0.531	Genitourinary	CTG-VL
Malignant neoplasm of bronchus and lung	UK Biobank	6693	rs8736	T	C	-0.000101	0.532	Neoplasms	CTG-VL
Malignant neoplasm of bronchus and lung	UK Biobank	6693	rs8736	T	C	-0.000101	0.532	Neoplasms	CTG-VL
Bread type: Brown	UK Biobank	146283	rs8736	T	C	0.000489	0.533	Nutritional	CTG-VL
Fractured bone site(s): Leg	UK Biobank	9185	rs8736	T	C	0.000118	0.535	Infectious&Injuries	CTG-VL
Diseases of the genitourinary system	UK Biobank	229675	rs8736	T	C	0.000579	0.536	Genitourinary	CTG-VL
Diagnoses - main ICD10: R79 Other abnormal findings of blood chemistry	UK Biobank	10412	rs8736	T	C	-0.000125	0.536	Metabolic&endocrine	CTG-VL
Treatment/medication code: vitamin b compound tablet	UK Biobank	10400	rs8736	T	C	-0.000125	0.536	Neurological	CTG-VL
Job SOC coding: Scientific researchers	UK Biobank	4698	rs8736	T	C	0.00033	0.539	Environment	CTG-VL
Gas or solid-fuel cooking/heating: An open solid fuel fire that you use regularly in winter time	UK Biobank	118797	rs8736	T	C	-0.00042	0.539	Environment	CTG-VL
IL2ra	Young Finns Study (YFS)	8293	rs8736	C	T	0.0149	0.54	Immunological&Hematopoietic	CTG-VL
Diabetes diagnosed by doctor	UK Biobank	65786	rs8736	T	C	0.00031	0.54	Metabolic&endocrine	CTG-VL
Guilty feelings	UK Biobank	286554	rs8736	T	C	-0.000659	0.54	Psychiatric	CTG-VL
Cardiomyopathies, Primary/intrinsic	UK Biobank	1439	rs8736	T	C	-4.58e-05	0.542	Cardiovascular	CTG-VL
Stem Cell Growth Factor beta	Young Finns Study (YFS)	8293	rs8736	C	T	0.0147	0.542	Immunological&Hematopoietic	CTG-VL
Corneal hysteresis (left)	UK Biobank	76510	rs8736	T	C	0.00788	0.542	Sense organs	CTG-VL
Treatment/medication code: doxazosin	UK Biobank	15991	rs8736	T	C	-0.000152	0.544	Cardiovascular	CTG-VL
Milk type used: Never/rarely have milk	UK Biobank	44860	rs8736	T	C	-0.000255	0.544	Nutritional	CTG-VL
Inverse distance to the nearest road	UK Biobank	356078	rs8736	T	C	0.000108	0.545	Sense organs	CTG-VL
Diagnoses - main ICD10: F10 Mental and behavioural disorders due to use of alcohol	UK Biobank	3137	rs8736	T	C	7.44e-05	0.546	Psychiatric	CTG-VL
Hallux rigidus	UK Biobank	4506	rs8736	T	C	-7.98e-05	0.548	Connective Tissue	CTG-VL
Disorders of gallbladder, biliary tract and pancreas	UK Biobank	53542	rs8736	T	C	0.000273	0.55	Digestive	CTG-VL
Vitamin and mineral supplements: Vitamin C	UK Biobank	113134	rs8736	T	C	0.0004	0.55	Nutritional	CTG-VL
Treatment/medication code: imigran 50mg tablet	UK Biobank	2356	rs8736	T	C	5.75e-05	0.55	Psychiatric	CTG-VL
Underlying (primary) cause of death: ICD10: C34.9 Bronchus or lung, unspecified	UK Biobank	3868	rs8736	T	C	0.00293	0.55	Respiratory	CTG-VL
Blood clot, DVT, bronchitis, emphysema, asthma, rhinitis, eczema, allergy diagnosed by doctor: Blood clot in the lung	UK Biobank	11837	rs8736	T	C	0.000129	0.551	Respiratory	CTG-VL
Sleep apnoea	UK Biobank	8940	rs8736	T	C	-0.000111	0.552	Respiratory	CTG-VL
IL16	Young Finns Study (YFS)	8293	rs8736	C	T	-0.0149	0.553	Immunological&Hematopoietic	CTG-VL
Mental health problems ever diagnosed by a professional: Social anxiety or social phobia	UK Biobank	5822	rs8736	T	C	0.000274	0.553	Psychiatric	CTG-VL
Manifestations of mania or irritability: I was more active than usual	UK Biobank	21621	rs8736	T	C	-0.000543	0.554	Psychiatric	CTG-VL
3mm asymmetry index (left)	UK Biobank	73818	rs8736	T	C	0.0219	0.554	Sense organs	CTG-VL
Treatment/medication code: chondroitin product	UK Biobank	18411	rs8736	T	C	-0.000158	0.555	Skeletal	CTG-VL
Diagnoses - main ICD10: R69 Unknown and unspecified causes of morbidity	UK Biobank	32361	rs8736	T	C	-0.000211	0.555	Symptoms&signs	CTG-VL
Weight	UK Biobank	354838	rs8736	T	C	0.0198	0.556	Metabolic&endocrine	CTG-VL
Chest pain or discomfort when walking uphill or hurrying	UK Biobank	35046	rs8736	T	C	0.00171	0.557	Cardiovascular	CTG-VL
Ever addicted to alcohol	UK Biobank	6373	rs8736	T	C	-0.00509	0.56	Psychiatric	CTG-VL
FI7 : synonym	UK Biobank	36887	rs8736	T	C	0.000943	0.561	Cognitive	CTG-VL
IL18	Young Finns Study (YFS)	8293	rs8736	C	T	0.0145	0.561	Immunological&Hematopoietic	CTG-VL
Treatment/medication code: atenolol	UK Biobank	53648	rs8736	T	C	-0.000264	0.562	Cardiovascular	CTG-VL
Been in serious accident believed to be life-threatening	UK Biobank	40949	rs8736	T	C	0.000705	0.563	Environment	CTG-VL
Job coding: management information officer, conference/events co-ordinator/organiser, exhibition officer, work study engineer/officer/analyst, contract adviser/agent, election agent, business system analyst	UK Biobank	7275	rs8736	T	C	-0.000392	0.563	Environment	CTG-VL
Growth-Regulated Oncogene-alpha (GROa)	Young Finns Study (YFS)	8293	rs8736	C	T	0.0146	0.563	Neoplasms	CTG-VL
Years of cough on most days	UK Biobank	12593	rs8736	T	C	0.109	0.563	Respiratory	CTG-VL
Type of accommodation lived in: A house or bungalow	UK Biobank	120667	rs8736	T	C	-0.000394	0.564	Environment	CTG-VL
Medication for cholesterol, blood pressure, diabetes, or take exogenous hormones: Oral contraceptive pill or minipill	UK Biobank	19642	rs8736	T	C	0.000288	0.567	Cardiovascular	CTG-VL
Treatment/medication code: felodipine	UK Biobank	12254	rs8736	T	C	0.000125	0.567	Cardiovascular	CTG-VL
Pain type(s) experienced in last month: Hip pain	UK Biobank	143795	rs8736	T	C	-0.000429	0.567	Connective Tissue	CTG-VL
Longest period of unenthusiasm / disinterest	UK Biobank	32165	rs8736	T	C	0.203	0.568	Psychiatric	CTG-VL
Bilateral oophorectomy (both ovaries removed)	UK Biobank	57414	rs8736	T	C	-0.000507	0.568	Reproduction	CTG-VL
Diagnoses - main ICD10: I26 Pulmonary embolism	UK Biobank	8422	rs8736	T	C	0.000109	0.569	Cardiovascular	CTG-VL
Frequency of solarium/sunlamp use	UK Biobank	340643	rs8736	C	T	-0.000485	0.569	Dermatologic	CTG-VL
Ventricular rate	UK Biobank	10817	rs8736	T	C	-0.0831	0.57	Cardiovascular	CTG-VL
Non-cancer illness code, self-reported: chronic obstructive airways disease/copd	UK Biobank	5122	rs8736	T	C	8.05e-05	0.57	Respiratory	CTG-VL
Diagnoses - main ICD10: H25 Senile cataract	UK Biobank	24884	rs8736	T	C	0.000182	0.57	Sense organs	CTG-VL
Diagnoses - main ICD10: J18 Pneumonia, organism unspecified	UK Biobank	18283	rs8736	T	C	0.000163	0.571	Respiratory	CTG-VL
Type of special diet followed: Other	UK Biobank	6780	rs8736	T	C	-0.000646	0.572	Nutritional	CTG-VL
Tinnitus: No, never	UK Biobank	97224	rs8736	T	C	-0.00107	0.572	Sense organs	CTG-VL
Whole body fat-free mass	UK Biobank	354808	rs8736	T	C	-0.00844	0.573	Metabolic&endocrine	CTG-VL
Mean corpuscular haemoglobin	UK Biobank	350472	rs8736	T	C	0.00245	0.575	Immunological&Hematopoietic	CTG-VL
Hypertensive diseases	UK Biobank	5233	rs8736	T	C	-8.01e-05	0.576	Cardiovascular	CTG-VL
Diagnoses - main ICD10: E11 Non-insulin-dependent diabetes mellitus	UK Biobank	2814	rs8736	T	C	-6.55e-05	0.576	Metabolic&endocrine	CTG-VL
Non-cancer illness code, self-reported: ulcerative colitis	UK Biobank	7623	rs8736	T	C	-9.63e-05	0.578	Digestive	CTG-VL
Age of primiparous women at birth of child	UK Biobank	25545	rs8736	T	C	-0.0308	0.578	Reproduction	CTG-VL
Tinnitus: Yes, but not now, but have in the past	UK Biobank	46515	rs8736	T	C	0.000728	0.578	Sense organs	CTG-VL
Leisure/social activities: Adult education class	UK Biobank	95949	rs8736	T	C	-0.000339	0.579	Social Interactions	CTG-VL
Fractured bone site(s): Arm	UK Biobank	14554	rs8736	T	C	-0.000133	0.58	Infectious&Injuries	CTG-VL
Whole body water mass	UK Biobank	354834	rs8736	T	C	-0.00608	0.581	Metabolic&endocrine	CTG-VL
Intra-ocular pressure, Goldmann-correlated (left)	UK Biobank	76510	rs8736	T	C	-0.0114	0.582	Sense organs	CTG-VL
Medication for cholesterol, blood pressure or diabetes: Cholesterol lowering medication	UK Biobank	117189	rs8736	T	C	-0.000777	0.583	Cardiovascular	CTG-VL
Hip circumference	UK Biobank	360521	rs8736	T	C	0.012	0.583	Metabolic&endocrine	CTG-VL
Current employment status: Retired	UK Biobank	335346	rs8736	T	C	-0.000438	0.584	Environment	CTG-VL
Non-cancer illness code, self-reported: diabetes	UK Biobank	54250	rs8736	T	C	0.00025	0.585	Metabolic&endocrine	CTG-VL
Job coding: driving instructor, hgv instructor	UK Biobank	495	rs8736	T	C	-9.63e-05	0.586	Environment	CTG-VL
Treatment/medication code: salbutamol 100micrograms spacehaler	UK Biobank	9011	rs8736	T	C	0.000102	0.588	Cardiovascular	CTG-VL
Diagnoses - main ICD10: H40 Glaucoma	UK Biobank	6827	rs8736	T	C	-8.97e-05	0.588	Sense organs	CTG-VL
Treatment/medication code: salbutamol	UK Biobank	17015	rs8736	T	C	-0.00014	0.589	Cardiovascular	CTG-VL
Job coding: receptionist, doctor's/dental receptionist	UK Biobank	1244	rs8736	T	C	0.000151	0.59	Environment	CTG-VL
Diagnoses - main ICD10: S01 Open wound of head	UK Biobank	6744	rs8736	T	C	-8.88e-05	0.59	Infectious&Injuries	CTG-VL
Folate	UK Biobank	51453	rs8736	T	C	-0.445	0.59	Nutritional	CTG-VL
Seen doctor (GP) for nerves, anxiety, tension or depression	UK Biobank	323948	rs8736	T	C	0.000603	0.59	Psychiatric	CTG-VL
Why reduced smoking: Illness or ill health	UK Biobank	5517	rs8736	T	C	-0.0025	0.591	Environment	CTG-VL
Mean platelet (thrombocyte) volume	UK Biobank	350470	rs8736	T	C	0.0014	0.591	Immunological&Hematopoietic	CTG-VL
Hair colour (natural, before greying): Black	UK Biobank	60461	rs8736	T	C	-0.000258	0.592	Dermatologic	CTG-VL
Current employment status: Unable to work because of sickness or disability	UK Biobank	52921	rs8736	T	C	0.000243	0.593	Environment	CTG-VL
Mineral and other dietary supplements: Fish oil (including cod liver oil)	UK Biobank	311798	rs8736	T	C	-0.000583	0.593	Nutritional	CTG-VL
Entropion and trichiasis of eyelid	UK Biobank	2205	rs8736	T	C	4.97e-05	0.593	Sense organs	CTG-VL
Episodal and paroxysmal disorders	UK Biobank	21347	rs8736	T	C	-0.000154	0.594	Neurological	CTG-VL
Treatment/medication code: kapake tablet	UK Biobank	416	rs8736	T	C	-2.15e-05	0.594	Psychiatric	CTG-VL
Fibromyalgia related co-morbidities	UK Biobank	9161	rs8736	T	C	9.95e-05	0.6	Connective Tissue	CTG-VL
Illnesses of siblings: Heart disease	UK Biobank	103053	rs8736	T	C	-0.000412	0.6	Environment	CTG-VL
Illnesses of siblings: Breast cancer	UK Biobank	47563	rs8736	T	C	0.000284	0.603	Environment	CTG-VL
Workplace very noisy: Often	UK Biobank	56411	rs8736	T	C	0.000967	0.603	Environment	CTG-VL
Workplace very dusty: Often	UK Biobank	34164	rs8736	T	C	-0.000756	0.604	Environment	CTG-VL
Age started wearing glasses or contact lenses	UK Biobank	310992	rs8736	T	C	-0.0221	0.605	Sense organs	CTG-VL
Ever had known person concerned about, or recommend reduction of, alcohol consumption: Yes, during the last year	UK Biobank	18873	rs8736	T	C	-0.000428	0.605	Social Interactions	CTG-VL
Medication related adverse effects (Asthma/COPD)	UK Biobank	81606	rs8736	T	C	-0.000286	0.606	Respiratory	CTG-VL
Treatment/medication code: omega-3/fish oil supplement	UK Biobank	52680	rs8736	T	C	-0.000232	0.608	Nutritional	CTG-VL
Treatment/medication code: gaviscon liquid	UK Biobank	7505	rs8736	T	C	-8.76e-05	0.609	Digestive	CTG-VL
Detention categories: Informal, not formally detained	UK Biobank	104088	rs8736	T	C	-0.000324	0.61	Environment	CTG-VL
Job coding: nurse (of any kind, at any level)	UK Biobank	18389	rs8736	T	C	0.000541	0.61	Environment	CTG-VL
Fluid intelligence score	UK Biobank	117131	rs8736	T	C	-0.00443	0.61	Nutritional	CTG-VL
Ever used hormone-replacement therapy (HRT)	UK Biobank	184818	rs8736	T	C	-0.000734	0.61	Reproduction	CTG-VL
Diagnoses - main ICD10: H65 Nonsuppurative otitis media	UK Biobank	3117	rs8736	T	C	5.8e-05	0.61	Sense organs	CTG-VL
Duration of vigorous activity	UK Biobank	196758	rs8736	T	C	-0.078	0.611	Neurological	CTG-VL
Manifestations of mania or irritability: I needed less sleep than usual	UK Biobank	14609	rs8736	T	C	0.000382	0.612	Psychiatric	CTG-VL
Other ILD-related CVD-co-morbidities	UK Biobank	9958	rs8736	T	C	0.0001	0.612	Respiratory	CTG-VL
Mother still alive	UK Biobank	339380	rs8736	T	C	0.000507	0.612	Social Interactions	CTG-VL
Medication for cholesterol, blood pressure, diabetes, or take exogenous hormones: None of the above	UK Biobank	165157	rs8736	T	C	-0.000741	0.615	Cardiovascular	CTG-VL
Breathing problems improved/stopped away from workplace or on holiday: Yes	UK Biobank	10435	rs8736	T	C	0.000401	0.616	Respiratory	CTG-VL
Non-cancer illness code, self-reported: diverticular disease/diverticulitis	UK Biobank	16308	rs8736	T	C	-0.000126	0.618	Connective Tissue	CTG-VL
Type milk consumed: semiskimmed	UK Biobank	48421	rs8736	T	C	0.00152	0.618	Nutritional	CTG-VL
Treatment/medication code: flixonase 50micrograms aqueous nasal spray	UK Biobank	5674	rs8736	T	C	7.44e-05	0.618	Respiratory	CTG-VL
Coffee type: Other type of coffee	UK Biobank	18840	rs8736	T	C	0.000172	0.62	Nutritional	CTG-VL
Diagnoses - main ICD10: M81 Osteoporosis without pathological fracture	UK Biobank	2942	rs8736	T	C	5.46e-05	0.622	Connective Tissue	CTG-VL
Number of night shifts worked monthly during mixed shift periods	UK Biobank	19998	rs8736	T	C	-0.0284	0.622	Psychiatric	CTG-VL
Leg fat-free mass (left)	UK Biobank	354771	rs8736	T	C	-0.00142	0.624	Metabolic&endocrine	CTG-VL
Suffer from 'nerves'	UK Biobank	232930	rs8736	T	C	0.000484	0.625	Psychiatric	CTG-VL
Cancer year/age first occurred	UK Biobank	30871	rs8736	T	C	2.56	0.626	Neoplasms	CTG-VL
Treatment/medication code: quinine	UK Biobank	9651	rs8736	T	C	-9.42e-05	0.628	Infectious&Injuries	CTG-VL
Treatment/medication code: sumatriptan	UK Biobank	3933	rs8736	T	C	-6.02e-05	0.628	Neurological	CTG-VL
Treatment/medication code: paracetamol	UK Biobank	216632	rs8736	T	C	0.000444	0.628	Skeletal	CTG-VL
Reason for reducing amount of alcohol drunk: Other reason	UK Biobank	133648	rs8736	T	C	-0.000927	0.63	Environment	CTG-VL
Corneal resistance factor (right)	UK Biobank	76630	rs8736	T	C	-0.00598	0.63	Sense organs	CTG-VL
Speech-reception-threshold (SRT) estimate (left)	UK Biobank	114811	rs8736	T	C	-0.00391	0.631	Sense organs	CTG-VL
Doctor diagnosed asthma	UK Biobank	40885	rs8736	T	C	0.000754	0.632	Respiratory	CTG-VL
Intra-ocular pressure, Goldmann-correlated (right)	UK Biobank	76630	rs8736	T	C	-0.00975	0.632	Sense organs	CTG-VL
Osteoporosis	UK Biobank	3722	rs8736	T	C	5.79e-05	0.632	Skeletal	CTG-VL
Diagnoses - main ICD10: I35 Nonrheumatic aortic valve disorders	UK Biobank	3595	rs8736	T	C	-5.94e-05	0.633	Cardiovascular	CTG-VL
Age deep-vein thrombosis (DVT, blood clot in leg) diagnosed	UK Biobank	6795	rs8736	T	C	0.102	0.633	Cardiovascular	CTG-VL
Job SOC coding: Driving instructors	UK Biobank	511	rs8736	T	C	-8.44e-05	0.634	Environment	CTG-VL
Mineral and other dietary supplements: Selenium	UK Biobank	33266	rs8736	T	C	0.000172	0.635	Nutritional	CTG-VL
Diagnoses - main ICD10: J45 Asthma	UK Biobank	6740	rs8736	T	C	8.11e-05	0.635	Respiratory	CTG-VL
Forced expiratory volume in 1-second (FEV1), predicted percentage	UK Biobank	117241	rs8736	T	C	0.0333	0.635	Respiratory	CTG-VL
Leg predicted mass (left)	UK Biobank	354766	rs8736	T	C	-0.00128	0.637	Connective Tissue	CTG-VL
Illnesses of father: Stroke	UK Biobank	165968	rs8736	T	C	-0.000428	0.637	Environment	CTG-VL
6mm regularity index (right)	UK Biobank	41455	rs8736	T	C	0.00556	0.637	Sense organs	CTG-VL
Malignant neoplasm of colon	UK Biobank	9682	rs8736	T	C	9.16e-05	0.638	Neoplasms	CTG-VL
Malignant neoplasm of colon	UK Biobank	9682	rs8736	T	C	9.16e-05	0.638	Neoplasms	CTG-VL
Ischaemic heart disease, wide definition	UK Biobank	78610	rs8736	T	C	-0.000255	0.639	Cardiovascular	CTG-VL
Back pain	UK Biobank + CHARGE	414774	rs8736	t	c	-0.0023	0.639	Connective Tissue	CTG-VL
Gas or solid-fuel cooking/heating: A gas fire that you use regularly in winter time	UK Biobank	346676	rs8736	T	C	-0.000544	0.64	Environment	CTG-VL
Weight	UK Biobank	360116	rs8736	T	C	0.0157	0.641	Metabolic&endocrine	CTG-VL
Diagnoses - main ICD10: I25 Chronic ischaemic heart disease	UK Biobank	49270	rs8736	T	C	-0.000207	0.642	Cardiovascular	CTG-VL
ECG, phase duration	UK Biobank	35716	rs8736	T	C	-0.00114	0.643	Cardiovascular	CTG-VL
Job coding: primary /junior school teacher or teaching professional, nursery school teacher (including head teacher)	UK Biobank	20846	rs8736	T	C	-0.000521	0.643	Environment	CTG-VL
Substances taken for depression: Drugs or alcohol (more than once)	UK Biobank	31980	rs8736	T	C	0.0005	0.643	Psychiatric	CTG-VL
Diseases of the eye and adnexa	UK Biobank	109626	rs8736	T	C	-0.000299	0.643	Sense organs	CTG-VL
Diagnoses - main ICD10: Z42 Follow-up care involving plastic surgery	UK Biobank	7809	rs8736	T	C	8.18e-05	0.643	Symptoms&signs	CTG-VL
Non-cancer illness code, self-reported: pulmonary embolism +/- dvt	UK Biobank	11896	rs8736	T	C	9.95e-05	0.645	Cardiovascular	CTG-VL
Arm fat-free mass (left)	UK Biobank	354668	rs8736	T	C	-0.000516	0.647	Metabolic&endocrine	CTG-VL
Non-cancer illness code, self-reported: helicobacter pylori	UK Biobank	4009	rs8736	T	C	-5.72e-05	0.648	Digestive	CTG-VL
Mother's age at death	UK Biobank	213636	rs8736	T	C	-0.0178	0.649	Environment	CTG-VL
Cognitive Performance	SSGAC	257841	rs8736	C	T	0.00133	0.649	Neurological	CTG-VL
Coffee consumed	UK Biobank	42680	rs8736	T	C	0.0013	0.65	Nutritional	CTG-VL
Englyst dietary fibre	UK Biobank	51453	rs8736	T	C	-0.0219	0.65	Nutritional	CTG-VL
3mm asymmetry index (right)	UK Biobank	74038	rs8736	T	C	-0.0168	0.65	Sense organs	CTG-VL
Underlying (primary) cause of death: ICD10: J84.1 Other interstitial pulmonary diseases with fibrosis	UK Biobank	474	rs8736	T	C	0.000775	0.652	Respiratory	CTG-VL
Treatment/medication code: flecainide	UK Biobank	2412	rs8736	T	C	4.37e-05	0.653	Cardiovascular	CTG-VL
Gonarthrosis [arthrosis of knee](FG)	UK Biobank	46032	rs8736	T	C	-0.00019	0.653	Connective Tissue	CTG-VL
Diagnoses - main ICD10: M17 Gonarthrosis [arthrosis of knee]	UK Biobank	44524	rs8736	T	C	-0.00019	0.653	Connective Tissue	CTG-VL
Feelings of tiredness during worst episode of depression	UK Biobank	35451	rs8736	T	C	0.000998	0.653	Psychiatric	CTG-VL
Diagnoses - main ICD10: J47 Bronchiectasis	UK Biobank	1570	rs8736	T	C	3.81e-05	0.653	Respiratory	CTG-VL
Diagnoses - main ICD10: I84 Haemorrhoids	UK Biobank	46786	rs8736	T	C	-0.000197	0.653	Symptoms&signs	CTG-VL
Type 2 diabetes	UK Biobank	3543	rs8736	T	C	-5.27e-05	0.654	Metabolic&endocrine	CTG-VL
Non-cancer illness code, self-reported: alcohol dependency	UK Biobank	2241	rs8736	T	C	4.2e-05	0.654	Psychiatric	CTG-VL
Coeliac disease	UK Biobank	3360	rs8736	T	C	5.13e-05	0.655	Digestive	CTG-VL
Why stopped smoking: Health precaution	UK Biobank	82638	rs8736	T	C	-0.00104	0.655	Environment	CTG-VL
Illnesses of siblings: Lung cancer	UK Biobank	24207	rs8736	T	C	-0.000172	0.655	Environment	CTG-VL
Neck/shoulder pain for 3+ months	UK Biobank	69425	rs8736	T	C	0.00103	0.655	Skeletal	CTG-VL
#Polyarthropathies	UK Biobank	12981	rs8736	T	C	-0.0001	0.656	Connective Tissue	CTG-VL
Age asthma diagnosed by doctor	UK Biobank	11717	rs8736	T	C	-0.112	0.656	Respiratory	CTG-VL
Never eat eggs, dairy, wheat, sugar: Wheat products	UK Biobank	37273	rs8736	T	C	0.000169	0.659	Nutritional	CTG-VL
Other specific joint derangements/joint disorders	UK Biobank	31073	rs8736	T	C	-0.000153	0.66	Connective Tissue	CTG-VL
Malignant neoplasm of breast	UK Biobank	37837	rs8736	T	C	0.000167	0.66	Neoplasms	CTG-VL
Malignant neoplasm of breast	UK Biobank	37837	rs8736	T	C	0.000167	0.66	Neoplasms	CTG-VL
Restless during period of worst anxiety	UK Biobank	32502	rs8736	T	C	0.00166	0.662	Psychiatric	CTG-VL
Job SOC coding: Primary and nursery education teaching professionals	UK Biobank	21111	rs8736	T	C	-0.000486	0.663	Environment	CTG-VL
Ease of skin tanning	UK Biobank	353697	rs8736	C	T	0.00102	0.666	Dermatologic	CTG-VL
Other eye problems	UK Biobank	177169	rs8736	T	C	0.00036	0.666	Sense organs	CTG-VL
Coffee type: Decaffeinated coffee (any type)	UK Biobank	178069	rs8736	T	C	0.000453	0.669	Nutritional	CTG-VL
Leisure/social activities: Other group activity	UK Biobank	249297	rs8736	T	C	-0.000418	0.669	Social Interactions	CTG-VL
Treatment/medication code: ibuprofen	UK Biobank	157586	rs8736	T	C	0.000331	0.671	Skeletal	CTG-VL
Trunk fat-free mass	UK Biobank	354530	rs8736	T	C	-0.00327	0.672	Metabolic&endocrine	CTG-VL
Job coding: medical doctor, general practitioner, hospital consultant	UK Biobank	5772	rs8736	T	C	-0.000254	0.674	Environment	CTG-VL
Mental health problems ever diagnosed by a professional: Obsessive compulsive disorder (OCD)	UK Biobank	2914	rs8736	T	C	-0.000137	0.674	Psychiatric	CTG-VL
Illnesses of father: Diabetes	UK Biobank	108542	rs8736	T	C	0.000307	0.677	Environment	CTG-VL
Vitamin and/or mineral supplement use: Vitamin C	UK Biobank	12322	rs8736	T	C	0.000642	0.677	Nutritional	CTG-VL
Diagnoses - main ICD10: K51 Ulcerative colitis	UK Biobank	8521	rs8736	T	C	-7.75e-05	0.678	Digestive	CTG-VL
Treatment/medication code: bendroflumethiazide	UK Biobank	76266	rs8736	T	C	-0.000224	0.679	Genitourinary	CTG-VL
Reason for reducing amount of alcohol drunk: Illness or ill health	UK Biobank	35348	rs8736	T	C	0.000415	0.679	Environment	CTG-VL
Invitation to complete online 24-hour recall dietary questionnaire, acceptance	UK Biobank	190281	rs8736	T	C	0.00118	0.679	Nutritional	CTG-VL
Bread type: Wholemeal or wholegrain	UK Biobank	340178	rs8736	T	C	0.000488	0.681	Nutritional	CTG-VL
Pain type(s) experienced in last month: Stomach or abdominal pain	UK Biobank	111030	rs8736	T	C	0.000269	0.683	Digestive	CTG-VL
Diagnoses - main ICD10: C02 Malignant neoplasm of other and unspecified parts of tongue	UK Biobank	608	rs8736	T	C	2.14e-05	0.684	Neoplasms	CTG-VL
Rheumatoid arthritis	UK Biobank	6391	rs8736	T	C	-6.41e-05	0.685	Connective Tissue	CTG-VL
How are people in household related to participant: Mother and/or father	UK Biobank	24765	rs8736	T	C	0.000127	0.685	Social Interactions	CTG-VL
BMI	GIANT Consortium	339224	rs8736	T	C	-0.0017	0.686	Metabolic&endocrine	CTG-VL
Manic/hyper symptoms: I was more active than usual	UK Biobank	18072	rs8736	T	C	-0.00163	0.686	Psychiatric	CTG-VL
Non-cancer illness code, self-reported: hypertension	UK Biobank	277286	rs8736	T	C	0.000409	0.687	Cardiovascular	CTG-VL
Mean time to correctly identify matches	UK Biobank	358695	rs8736	T	C	0.103	0.688	Cognitive	CTG-VL
Stem Cell Factor	Young Finns Study (YFS)	8293	rs8736	C	T	-0.0064	0.688	Immunological&Hematopoietic	CTG-VL
Treatment/medication code: aspirin	UK Biobank	166719	rs8736	T	C	-0.000312	0.69	Cardiovascular	CTG-VL
Pain type(s) experienced in last month: Pain all over the body	UK Biobank	21781	rs8736	T	C	0.000117	0.69	Symptoms&signs	CTG-VL
Cereal type: Biscuit cereal (e.g. Weetabix)	UK Biobank	175334	rs8736	T	C	-0.000397	0.691	Nutritional	CTG-VL
Diagnoses - main ICD10: I10 Essential (primary) hypertension	UK Biobank	3141	rs8736	T	C	-4.6e-05	0.693	Cardiovascular	CTG-VL
Treatment/medication code: movicol oral powder	UK Biobank	4510	rs8736	T	C	-5.25e-05	0.693	Digestive	CTG-VL
Job SOC coding: Care assistants and home carers	UK Biobank	4628	rs8736	T	C	-0.000209	0.694	Environment	CTG-VL
Breathing problems responsible for leaving job: No	UK Biobank	20363	rs8736	T	C	-0.000438	0.695	Respiratory	CTG-VL
Medication for cholesterol, blood pressure or diabetes: None of the above	UK Biobank	146775	rs8736	T	C	0.000609	0.696	Cardiovascular	CTG-VL
Diagnoses - main ICD10: I80 Phlebitis and thrombophlebitis	UK Biobank	9098	rs8736	T	C	-7.69e-05	0.697	Cardiovascular	CTG-VL
Easily tired during worst period of anxiety	UK Biobank	27556	rs8736	T	C	0.00135	0.697	Environment	CTG-VL
Attendance/disability/mobility allowance: Disability living allowance	UK Biobank	60040	rs8736	T	C	0.00019	0.697	Skeletal	CTG-VL
Noninfectious colitis NAS	UK Biobank	34894	rs8736	T	C	0.000142	0.7	Digestive	CTG-VL
Medication related adverse effects	UK Biobank	75905	rs8736	T	C	-0.000206	0.701	Symptoms&signs	CTG-VL
Diagnoses - main ICD10: N32 Other disorders of bladder	UK Biobank	16753	rs8736	T	C	0.0001	0.702	Genitourinary	CTG-VL
Other/unspecified dorsalgia	UK Biobank	8422	rs8736	T	C	6.95e-05	0.702	Connective Tissue	CTG-VL
Night shifts worked: This type of shift pattern was not worked during job	UK Biobank	3537	rs8736	T	C	-0.000628	0.704	Environment	CTG-VL
Risk taking	UK Biobank	268007	rs8736	T	C	-0.000395	0.705	Psychiatric	CTG-VL
High light scatter reticulocyte percentage	UK Biobank	344729	rs8736	T	C	-0.000311	0.706	Immunological&Hematopoietic	CTG-VL
Other malignant neoplasms of skin	UK Biobank	55311	rs8736	T	C	0.000175	0.706	Neoplasms	CTG-VL
Other malignant neoplasms of skin	UK Biobank	55311	rs8736	T	C	0.000175	0.706	Neoplasms	CTG-VL
Diagnoses - main ICD10: I21 Acute myocardial infarction	UK Biobank	23400	rs8736	T	C	-0.000117	0.707	Cardiovascular	CTG-VL
Other soft tissue disorders, not elsewhere classified	UK Biobank	28353	rs8736	T	C	0.000125	0.707	Connective Tissue	CTG-VL
Diagnoses - main ICD10: M79 Other soft tissue disorders, not elsewhere classified	UK Biobank	27250	rs8736	T	C	0.000125	0.707	Connective Tissue	CTG-VL
Treatment/medication code: nicorandil	UK Biobank	4593	rs8736	T	C	4.98e-05	0.71	Cardiovascular	CTG-VL
Reason for reducing amount of alcohol drunk: Health precaution	UK Biobank	118041	rs8736	T	C	-0.000679	0.71	Environment	CTG-VL
Destinations on discharge from hospital (recoded): Transfer to other NHS provider: General ward, young physically disabled, A&E	UK Biobank	20655	rs8736	T	C	0.000104	0.71	Environment	CTG-VL
Home area population density - urban or rural: England/Wales - Hamlet and Isolated Dwelling - less sparse	UK Biobank	31109	rs8736	T	C	-0.000131	0.711	Environment	CTG-VL
Non-cancer illness code, self-reported: peripheral vascular disease	UK Biobank	2651	rs8736	T	C	-3.78e-05	0.711	Neurological	CTG-VL
Intra-ocular pressure, corneal-compensated (right)	UK Biobank	76630	rs8736	T	C	-0.0083	0.711	Sense organs	CTG-VL
Sweet snack consumers	UK Biobank	51054	rs8736	T	C	-0.00116	0.712	Nutritional	CTG-VL
Treatment/medication code: amlodipine	UK Biobank	55995	rs8736	T	C	-0.000171	0.713	Psychiatric	CTG-VL
Astigmatism angle (right)	UK Biobank	77983	rs8736	T	C	0.096	0.713	Sense organs	CTG-VL
Trunk predicted mass	UK Biobank	354494	rs8736	T	C	-0.00271	0.714	Metabolic&endocrine	CTG-VL
Doctor diagnosed hayfever or allergic rhinitis	UK Biobank	64573	rs8736	T	C	-0.000716	0.716	Respiratory	CTG-VL
Diagnoses - main ICD10: R32 Unspecified urinary incontinence	UK Biobank	3476	rs8736	T	C	4.3e-05	0.717	Genitourinary	CTG-VL
Treatment/medication code: clopidogrel	UK Biobank	9102	rs8736	T	C	-6.83e-05	0.717	Cardiovascular	CTG-VL
Gas or solid-fuel cooking/heating: A gas hob or gas cooker	UK Biobank	303040	rs8736	T	C	0.000393	0.718	Environment	CTG-VL
Why stopped smoking: Doctor's advice	UK Biobank	23598	rs8736	T	C	0.000447	0.719	Environment	CTG-VL
Diagnoses - main ICD10: C15 Malignant neoplasm of oesophagus	UK Biobank	2073	rs8736	T	C	3.51e-05	0.719	Neoplasms	CTG-VL
Arm fat-free mass (right)	UK Biobank	354732	rs8736	T	C	-0.000373	0.721	Metabolic&endocrine	CTG-VL
Diagnoses - main ICD10: C18 Malignant neoplasm of colon	UK Biobank	8849	rs8736	T	C	-6.99e-05	0.723	Neoplasms	CTG-VL
Spinal stenosis	UK Biobank	7600	rs8736	T	C	-6.07e-05	0.725	Neurological	CTG-VL
Non-butter spread type details: Other low or reduced fat spread	UK Biobank	68516	rs8736	T	C	0.000345	0.725	Nutritional	CTG-VL
Diagnoses - main ICD10: D12 Benign neoplasm of colon, rectum, anus and anal canal	UK Biobank	34635	rs8736	T	C	0.000134	0.726	Neoplasms	CTG-VL
Length of time at current address	UK Biobank	352690	rs8736	T	C	-0.00906	0.728	Environment	CTG-VL
Treatment/medication code: beconase 50micrograms nasal spray	UK Biobank	9595	rs8736	T	C	-6.72e-05	0.729	Respiratory	CTG-VL
Diagnoses - main ICD10: R35 Polyuria	UK Biobank	7057	rs8736	T	C	-5.79e-05	0.73	Genitourinary	CTG-VL
Arm predicted mass (right)	UK Biobank	354726	rs8736	T	C	-0.000341	0.73	Metabolic&endocrine	CTG-VL
6mm asymmetry index (right)	UK Biobank	41390	rs8736	T	C	-0.024	0.73	Sense organs	CTG-VL
Severity of problems due to mania or irritability	UK Biobank	22377	rs8736	T	C	0.00136	0.731	Psychiatric	CTG-VL
Ever had period of mania / excitability	UK Biobank	18460	rs8736	T	C	-0.000288	0.731	Psychiatric	CTG-VL
Non-cancer illness code, self-reported: atrial fibrillation	UK Biobank	11223	rs8736	T	C	-7.14e-05	0.733	Cardiovascular	CTG-VL
Lateral epicondylitis	UK Biobank	2097	rs8736	T	C	-3.09e-05	0.733	Connective Tissue	CTG-VL
Illnesses of father: Chronic bronchitis/emphysema	UK Biobank	127915	rs8736	T	C	-0.000269	0.733	Environment	CTG-VL
Treatment/medication code: beclazone 50 inhaler	UK Biobank	4160	rs8736	T	C	4.35e-05	0.733	Respiratory	CTG-VL
Which eye(s) affected by myopia (short sight): Both eyes	UK Biobank	11193	rs8736	T	C	-0.000882	0.733	Sense organs	CTG-VL
#Arthrosis	UK Biobank	92999	rs8736	T	C	0.000203	0.734	Connective Tissue	CTG-VL
Treatment/medication code: garlic product	UK Biobank	19213	rs8736	T	C	-9.33e-05	0.734	Nutritional	CTG-VL
Diagnoses - main ICD10: L03 Cellulitis	UK Biobank	16788	rs8736	T	C	-8.93e-05	0.736	Dermatologic	CTG-VL
Diagnoses - main ICD10: K44 Diaphragmatic hernia	UK Biobank	31452	rs8736	T	C	0.000121	0.737	Connective Tissue	CTG-VL
Myocardial infarction, strict	UK Biobank	27527	rs8736	T	C	-0.000109	0.738	Cardiovascular	CTG-VL
Myocardial infarction	UK Biobank	27527	rs8736	T	C	-0.000109	0.738	Cardiovascular	CTG-VL
Diagnoses - main ICD10: K21 Gastro-oesophageal reflux disease	UK Biobank	41694	rs8736	T	C	0.000138	0.739	Digestive	CTG-VL
Worked with materials containing asbestos: Sometimes	UK Biobank	29942	rs8736	T	C	0.000491	0.739	Environment	CTG-VL
Illnesses of siblings: Severe depression	UK Biobank	74649	rs8736	T	C	-0.000226	0.741	Environment	CTG-VL
Blood clot, DVT, bronchitis, emphysema, asthma, rhinitis, eczema, allergy diagnosed by doctor: Blood clot in the leg (DVT)	UK Biobank	28939	rs8736	T	C	0.000111	0.741	Respiratory	CTG-VL
Food weight	UK Biobank	51453	rs8736	T	C	-1.87	0.743	Nutritional	CTG-VL
Non-cancer illness code, self-reported: back problem	UK Biobank	24911	rs8736	T	C	0.000102	0.743	Skeletal	CTG-VL
Corneal resistance factor (left)	UK Biobank	76510	rs8736	T	C	0.00436	0.745	Sense organs	CTG-VL
Bread type: Other type of bread	UK Biobank	55370	rs8736	T	C	0.000156	0.746	Nutritional	CTG-VL
Age hay fever, rhinitis or eczema diagnosed	UK Biobank	72232	rs8736	T	C	0.0262	0.749	Dermatologic	CTG-VL
Diagnoses - main ICD10: S09 Other and unspecified injuries of head	UK Biobank	5312	rs8736	T	C	-4.68e-05	0.749	Infectious&Injuries	CTG-VL
Difficulty concentrating during worst depression	UK Biobank	39297	rs8736	T	C	-0.000765	0.749	Psychiatric	CTG-VL
Diagnoses - main ICD10: S42 Fracture of shoulder and upper arm	UK Biobank	7128	rs8736	T	C	-5.36e-05	0.751	Infectious&Injuries	CTG-VL
Potassium	UK Biobank	51453	rs8736	T	C	-3.02	0.751	Nutritional	CTG-VL
Coffee type: Instant coffee	UK Biobank	279531	rs8736	T	C	-0.000419	0.753	Nutritional	CTG-VL
Type of fat/oil used in cooking: Olive oil	UK Biobank	46822	rs8736	T	C	0.000946	0.753	Nutritional	CTG-VL
COPD related to chronic (opportunist) infections	UK Biobank	1905	rs8736	T	C	2.71e-05	0.754	Respiratory	CTG-VL
Low-density lipoprotein (HDL)	GLGC	188578	rs8736	C	T	0.0001	0.755	Metabolic&endocrine	CTG-VL
FI9 : concept interpolation	UK Biobank	34632	rs8736	T	C	0.00117	0.756	Cognitive	CTG-VL
Diagnoses - main ICD10: N39 Other disorders of urinary system	UK Biobank	40971	rs8736	T	C	-0.000126	0.757	Genitourinary	CTG-VL
Certain infectious and parasitic diseases	UK Biobank	29492	rs8736	T	C	-0.000105	0.757	Infectious&Injuries	CTG-VL
Venous thromboembolism	UK Biobank	18244	rs8736	T	C	8.25e-05	0.758	Cardiovascular	CTG-VL
Leg pain when walking uphill or hurrying	UK Biobank	21384	rs8736	T	C	-0.00128	0.758	Connective Tissue	CTG-VL
Treatment/medication code: flax oil tablet	UK Biobank	2388	rs8736	T	C	-2.98e-05	0.758	Nutritional	CTG-VL
Speech-reception-threshold (SRT) estimate (right)	UK Biobank	114720	rs8736	T	C	-0.00252	0.758	Sense organs	CTG-VL
Diagnoses - main ICD10: M48 Other spondylopathies	UK Biobank	7520	rs8736	T	C	-5.47e-05	0.759	Connective Tissue	CTG-VL
Waking too early	UK Biobank	33397	rs8736	T	C	0.000881	0.759	Environment	CTG-VL
Diagnoses - main ICD10: C43 Malignant melanoma of skin	UK Biobank	6657	rs8736	T	C	5.09e-05	0.759	Neoplasms	CTG-VL
Mineral and other dietary supplements: Zinc	UK Biobank	55303	rs8736	T	C	-0.000143	0.759	Nutritional	CTG-VL
Illnesses of father: Lung cancer	UK Biobank	105960	rs8736	T	C	-0.000219	0.761	Environment	CTG-VL
Duration to first press of snap-button in each round	UK Biobank	358500	rs8736	T	C	0.0861	0.761	Environment	CTG-VL
Diagnoses - main ICD10: K80 Cholelithiasis	UK Biobank	40854	rs8736	T	C	0.000122	0.765	Digestive	CTG-VL
Non-cancer illness code, self-reported: gastro-oesophageal reflux (gord) / gastric reflux	UK Biobank	58278	rs8736	T	C	-0.000143	0.765	Digestive	CTG-VL
Job SOC coding: Software professionals	UK Biobank	13533	rs8736	T	C	-0.000271	0.765	Environment	CTG-VL
Milk type used: Soya	UK Biobank	50672	rs8736	T	C	-0.000133	0.765	Nutritional	CTG-VL
Ever addicted to any substance or behaviour	UK Biobank	26402	rs8736	T	C	-0.000296	0.765	Psychiatric	CTG-VL
Non-cancer illness code, self-reported: leg claudication/ intermittent claudication	UK Biobank	1107	rs8736	T	C	1.94e-05	0.768	Cardiovascular	CTG-VL
Diagnoses - main ICD10: I12 Hypertensive renal disease	UK Biobank	704	rs8736	T	C	1.93e-05	0.769	Genitourinary	CTG-VL
FI4 : positional arithmetic	UK Biobank	58981	rs8736	T	C	0.000438	0.77	Cognitive	CTG-VL
Job coding: biologist, botanist, entomologist, zoologist, ecologist, microbiologist/pathologist/virologist/geneticist (not medically qualified)	UK Biobank	2565	rs8736	T	C	-0.000118	0.77	Environment	CTG-VL
Waist circumference	UK Biobank	360564	rs8736	T	C	0.00826	0.77	Metabolic&endocrine	CTG-VL
Basal metabolic rate	UK Biobank	354825	rs8736	T	C	-0.574	0.774	Metabolic&endocrine	CTG-VL
Major dietary changes in the last 5 years: Yes, because of illness	UK Biobank	136130	rs8736	T	C	-0.000209	0.774	Nutritional	CTG-VL
Disorders of muscles	UK Biobank	1945	rs8736	T	C	-2.49e-05	0.776	Connective Tissue	CTG-VL
Loneliness, isolation	UK Biobank	208661	rs8736	T	C	-0.00026	0.776	Psychiatric	CTG-VL
Diagnoses - main ICD10: M25 Other joint disorders, not elsewhere classified	UK Biobank	28295	rs8736	T	C	-9.68e-05	0.777	Connective Tissue	CTG-VL
Illnesses of siblings: Chronic bronchitis/emphysema	UK Biobank	30831	rs8736	T	C	-0.000123	0.777	Environment	CTG-VL
Psoriasis	UK Biobank	1945	rs8736	T	C	-2.46e-05	0.778	Dermatologic	CTG-VL
Diagnoses - main ICD10: L40 Psoriasis	UK Biobank	1894	rs8736	T	C	-2.46e-05	0.778	Dermatologic	CTG-VL
Immature reticulocyte fraction	UK Biobank	344728	rs8736	T	C	-4.11e-05	0.78	Immunological&Hematopoietic	CTG-VL
Cardiac arrhytmias, COPD co-morbidities	UK Biobank	34346	rs8736	T	C	-0.000101	0.782	Cardiovascular	CTG-VL
#Spondylopathies	UK Biobank	17358	rs8736	T	C	7.22e-05	0.782	Connective Tissue	CTG-VL
Work hours - lumped category: Over 40 hours	UK Biobank	75169	rs8736	T	C	-0.000684	0.782	Environment	CTG-VL
Body mass index (BMI)	UK Biobank	354831	rs8736	T	C	0.00312	0.782	Metabolic&endocrine	CTG-VL
Eye problems/disorders: Cataract	UK Biobank	40524	rs8736	T	C	0.000329	0.782	Sense organs	CTG-VL
Medication for cholesterol, blood pressure, diabetes, or take exogenous hormones: Insulin	UK Biobank	5859	rs8736	T	C	-7.8e-05	0.783	Cardiovascular	CTG-VL
Treatment/medication code: arthrotec 50 tablet	UK Biobank	1231	rs8736	T	C	1.91e-05	0.783	Connective Tissue	CTG-VL
Substances taken for depression: Medication prescribed to you (for at least two weeks)	UK Biobank	86102	rs8736	T	C	0.000484	0.783	Psychiatric	CTG-VL
Workplace full of chemical or other fumes: Rarely/never	UK Biobank	18843	rs8736	T	C	0.0003	0.784	Environment	CTG-VL
Transport type for commuting to job workplace: Car/motor vehicle	UK Biobank	122575	rs8736	T	C	-0.000355	0.786	Activities	CTG-VL
Mineral and other dietary supplements: Calcium	UK Biobank	89690	rs8736	T	C	0.000158	0.787	Nutritional	CTG-VL
Treatment/medication code: xalacom 0.005%/0.5% eye drops	UK Biobank	840	rs8736	T	C	-1.55e-05	0.787	Sense organs	CTG-VL
Disorders of lens	UK Biobank	65075	rs8736	T	C	0.000134	0.787	Sense organs	CTG-VL
Eye problems/disorders: Glaucoma	UK Biobank	19488	rs8736	T	C	-0.000226	0.788	Sense organs	CTG-VL
Ever had bowel cancer screening	UK Biobank	310390	rs8736	T	C	0.000278	0.79	Digestive	CTG-VL
Diagnoses - main ICD10: K30 Dyspepsia	UK Biobank	29707	rs8736	T	C	9.25e-05	0.791	Digestive	CTG-VL
Treatment/medication code: gliclazide	UK Biobank	11928	rs8736	T	C	-5.69e-05	0.792	Metabolic&endocrine	CTG-VL
Vitamin and/or mineral supplement use: Glucosamine/chondroitin	UK Biobank	26807	rs8736	T	C	0.000589	0.792	Nutritional	CTG-VL
Which eye(s) affected by myopia (short sight): Right eye	UK Biobank	6076	rs8736	T	C	0.000502	0.792	Sense organs	CTG-VL
Malignant melanoma of skin	UK Biobank	10065	rs8736	T	C	5.14e-05	0.796	Neoplasms	CTG-VL
Malignant melanoma of skin	UK Biobank	10065	rs8736	T	C	5.14e-05	0.796	Neoplasms	CTG-VL
Cereal type: Oat cereal (e.g. Ready Brek, porridge)	UK Biobank	227651	rs8736	T	C	0.000292	0.796	Nutritional	CTG-VL
Treatment/medication code: lisinopril	UK Biobank	38783	rs8736	T	C	9.98e-05	0.797	Cardiovascular	CTG-VL
#Other joint disorders	UK Biobank	101106	rs8736	T	C	0.000162	0.797	Connective Tissue	CTG-VL
Chest pain or discomfort walking normally	UK Biobank	31831	rs8736	T	C	0.000583	0.798	Cardiovascular	CTG-VL
Diagnoses - main ICD10: M20 Acquired deformities of fingers and toes	UK Biobank	30423	rs8736	T	C	8.87e-05	0.798	Connective Tissue	CTG-VL
Job coding: restaurant or catering manager, restaurateur; canteen manager; takeaway food shop manager	UK Biobank	2226	rs8736	T	C	9.61e-05	0.798	Environment	CTG-VL
Mean reticulocyte volume	UK Biobank	344728	rs8736	T	C	-0.00483	0.798	Immunological&Hematopoietic	CTG-VL
Leg pain in calf/calves	UK Biobank	22645	rs8736	T	C	0.00107	0.799	Connective Tissue	CTG-VL
Spondylopathies (FG)	UK Biobank	1343	rs8736	T	C	-1.84e-05	0.799	Connective Tissue	CTG-VL
Macrophage migration Inhibitory Factor (MIF)	Young Finns Study (YFS)	8293	rs8736	C	T	0.0064	0.799	Immunological&Hematopoietic	CTG-VL
Arm predicted mass (left)	UK Biobank	354653	rs8736	T	C	-0.000268	0.8	Metabolic&endocrine	CTG-VL
Vitamin B12	UK Biobank	51453	rs8736	T	C	-0.00848	0.8	Nutritional	CTG-VL
Treatment/medication code: rosuvastatin	UK Biobank	8853	rs8736	T	C	4.69e-05	0.801	Cardiovascular	CTG-VL
Diagnoses - main ICD10: D17 Benign lipomatous neoplasm	UK Biobank	17050	rs8736	T	C	6.67e-05	0.801	Neoplasms	CTG-VL
Hypertensive heart and/or renal disease	UK Biobank	1502	rs8736	T	C	1.92e-05	0.802	Cardiovascular	CTG-VL
Illnesses of father: Severe depression	UK Biobank	45865	rs8736	T	C	0.000119	0.803	Environment	CTG-VL
Diagnoses - main ICD10: J34 Other disorders of nose and nasal sinuses	UK Biobank	17534	rs8736	T	C	6.65e-05	0.803	Respiratory	CTG-VL
Palmar fascial fibromatosis [Dupuytren]	UK Biobank	11696	rs8736	T	C	-5.3e-05	0.804	Neurological	CTG-VL
Type of accommodation lived in: A flat, maisonette or apartment	UK Biobank	116135	rs8736	T	C	0.000163	0.808	Environment	CTG-VL
Lymphocyte count	UK Biobank and INTERVAL	173495	rs8736	T	C	0.000895	0.808	Immunological&Hematopoietic	CTG-VL
Corneal hysteresis (right)	UK Biobank	76630	rs8736	T	C	-0.0029	0.808	Sense organs	CTG-VL
Job SOC coding: Authors, writers	UK Biobank	1248	rs8736	T	C	-6.7e-05	0.809	Environment	CTG-VL
Diagnoses - main ICD10: K20 Oesophagitis	UK Biobank	18941	rs8736	T	C	6.71e-05	0.811	Digestive	CTG-VL
Diagnoses - main ICD10: N84 Polyp of female genital tract	UK Biobank	27404	rs8736	T	C	-7.74e-05	0.812	Reproduction	CTG-VL
Pulse rate	UK Biobank	118850	rs8736	T	C	-0.0113	0.813	Cardiovascular	CTG-VL
Treatment/medication code: reductil 10mg capsule	UK Biobank	464	rs8736	T	C	-1e-05	0.814	Metabolic&endocrine	CTG-VL
Other, unspecified and serous retinal detachments	UK Biobank	3683	rs8736	T	C	2.83e-05	0.814	Sense organs	CTG-VL
Ever had same-sex intercourse	UK Biobank	42926	rs8736	T	C	-0.000106	0.815	Environment	CTG-VL
Victim of physically violent crime	UK Biobank	71386	rs8736	T	C	-0.000371	0.815	Environment	CTG-VL
Barret oesophagus	UK Biobank	7128	rs8736	T	C	-3.88e-05	0.816	Digestive	CTG-VL
Diagnoses - main ICD10: N81 Female genital prolapse	UK Biobank	29419	rs8736	T	C	-7.71e-05	0.819	Reproduction	CTG-VL
Treatment/medication code: latanoprost	UK Biobank	2894	rs8736	T	C	-2.43e-05	0.819	Sense organs	CTG-VL
Monocyte count	UK Biobank and INTERVAL	173500	rs8736	T	C	-0.000834	0.82	Immunological&Hematopoietic	CTG-VL
Forced expiratory volume in 1-second (FEV1), predicted	UK Biobank	117241	rs8736	T	C	-0.000203	0.82	Respiratory	CTG-VL
Treatment/medication code: ventolin 100micrograms inhaler	UK Biobank	40327	rs8736	T	C	9.02e-05	0.821	Respiratory	CTG-VL
Diagnoses - main ICD10: N47 Redundant prepuce, phimosis and paraphimosis	UK Biobank	6146	rs8736	T	C	-3.51e-05	0.822	Genitourinary	CTG-VL
Low back pain	UK Biobank	21366	rs8736	T	C	-6.51e-05	0.822	Connective Tissue	CTG-VL
Hearing difficulty/problems with background noise	UK Biobank	333234	rs8736	T	C	0.000258	0.822	Sense organs	CTG-VL
6mm asymmetry angle (right)	UK Biobank	41390	rs8736	T	C	-0.197	0.823	Sense organs	CTG-VL
Mean platelet volume	UK Biobank and INTERVAL	173502	rs8736	T	C	0.000824	0.824	Immunological&Hematopoietic	CTG-VL
Sleep disorders (combined)	UK Biobank	11708	rs8736	T	C	-4.74e-05	0.825	Neurological	CTG-VL
Medication for pain relief, constipation, heartburn: Omeprazole (e.g. Zanprol)	UK Biobank	80695	rs8736	T	C	-0.000125	0.826	Digestive	CTG-VL
Alcohol drinker status: Never	UK Biobank	43570	rs8736	T	C	-9.04e-05	0.826	Environment	CTG-VL
Medication for pain relief, constipation, heartburn: Aspirin	UK Biobank	172582	rs8736	T	C	-0.000175	0.828	Digestive	CTG-VL
Thoughts of death during worst depression	UK Biobank	62539	rs8736	T	C	0.000615	0.828	Psychiatric	CTG-VL
Carbohydrate	UK Biobank	51453	rs8736	T	C	-0.141	0.829	Nutritional	CTG-VL
Other specified/unspecified soft tissue disorders	UK Biobank	11625	rs8736	T	C	4.57e-05	0.83	Connective Tissue	CTG-VL
Diagnoses - main ICD10: S62 Fracture at wrist and hand level	UK Biobank	7018	rs8736	T	C	-3.58e-05	0.83	Infectious&Injuries	CTG-VL
Diagnoses - main ICD10: G47 Sleep disorders	UK Biobank	10810	rs8736	T	C	-4.58e-05	0.83	Psychiatric	CTG-VL
Treatment/medication code: fluoxetine	UK Biobank	16370	rs8736	T	C	5.42e-05	0.83	Psychiatric	CTG-VL
Treatment/medication code: levothyroxine sodium	UK Biobank	56366	rs8736	T	C	9.81e-05	0.833	Metabolic&endocrine	CTG-VL
Manifestations of mania or irritability: I was more creative or had more ideas than usual	UK Biobank	12026	rs8736	T	C	0.000144	0.833	Psychiatric	CTG-VL
Diagnoses - main ICD10: R14 Flatulence and related conditions	UK Biobank	1323	rs8736	T	C	1.54e-05	0.834	Digestive	CTG-VL
Worked with paints, thinners or glues: Rarely/never	UK Biobank	13801	rs8736	T	C	0.000197	0.834	Environment	CTG-VL
Sitting height	UK Biobank	360066	rs8736	T	C	0.00182	0.834	Skeletal	CTG-VL
Treatment/medication code: rosiglitazone	UK Biobank	2121	rs8736	T	C	-1.9e-05	0.835	Cardiovascular	CTG-VL
Carpal tunnel syndrome	UK Biobank	31188	rs8736	T	C	-7.26e-05	0.835	Neurological	CTG-VL
Symptoms, signs and abnormal clinical and laboratory findings, not elsewhere classified	UK Biobank	284912	rs8736	T	C	-0.000219	0.835	Symptoms&signs	CTG-VL
Non-cancer illness code, self-reported: hiatus hernia	UK Biobank	32590	rs8736	T	C	-7.26e-05	0.839	Connective Tissue	CTG-VL
Workplace very cold: Sometimes	UK Biobank	90240	rs8736	T	C	-0.00048	0.839	Environment	CTG-VL
Vitamin supplement user	UK Biobank	49785	rs8736	T	C	-0.000616	0.84	Nutritional	CTG-VL
Fibroblastic disorders	UK Biobank	12647	rs8736	T	C	-4.43e-05	0.842	Connective Tissue	CTG-VL
Treatment/medication code: sodium cromoglicate	UK Biobank	1239	rs8736	T	C	-1.38e-05	0.843	Sense organs	CTG-VL
Headaches for 3+ months	UK Biobank	69663	rs8736	T	C	0.000523	0.844	Neurological	CTG-VL
Professional informed about anxiety	UK Biobank	34557	rs8736	T	C	0.000712	0.846	Psychiatric	CTG-VL
Treatment/medication code: amitriptyline	UK Biobank	26780	rs8736	T	C	6.24e-05	0.847	Psychiatric	CTG-VL
Year ended full time education	UK Biobank	91777	rs8736	T	C	0.00292	0.851	Environment	CTG-VL
Cascot confidence score	UK Biobank	10509	rs8736	T	C	0.0522	0.851	Environment	CTG-VL
Job coding: software professional, analyst-programmer, computer programmer, software analyst or engineer, systems designer or programmer	UK Biobank	13252	rs8736	T	C	-0.00017	0.851	Environment	CTG-VL
Blood clot, DVT, bronchitis, emphysema, asthma, rhinitis, eczema, allergy diagnosed by doctor: Emphysema/chronic bronchitis	UK Biobank	24134	rs8736	T	C	-5.74e-05	0.852	Respiratory	CTG-VL
6mm strong meridian (left)	UK Biobank	65551	rs8736	T	C	0.00159	0.852	Sense organs	CTG-VL
Victim of sexual assault	UK Biobank	58742	rs8736	T	C	-0.00027	0.853	Environment	CTG-VL
Factors influencing health status and contact with health services	UK Biobank	160409	rs8736	T	C	-0.000147	0.853	Environment	CTG-VL
Signal-to-noise-ratio (SNR) of triplet (right)	UK Biobank	116755	rs8736	T	C	-0.00148	0.853	Psychiatric	CTG-VL
Meniscus derangement	UK Biobank	42025	rs8736	T	C	7.44e-05	0.854	Connective Tissue	CTG-VL
Medication for pain relief, constipation, heartburn: Ranitidine (e.g. Zantac)	UK Biobank	26782	rs8736	T	C	-6.03e-05	0.854	Digestive	CTG-VL
Polyunsaturated fat	UK Biobank	51453	rs8736	T	C	-0.0101	0.854	Nutritional	CTG-VL
Transport type for commuting to job workplace: Walk	UK Biobank	101921	rs8736	T	C	-0.000217	0.855	Activities	CTG-VL
Diagnoses - main ICD10: K85 Acute pancreatitis	UK Biobank	5150	rs8736	T	C	2.67e-05	0.855	Digestive	CTG-VL
Coffee type: Ground coffee (include espresso, filter etc)	UK Biobank	200295	rs8736	T	C	-0.000206	0.855	Nutritional	CTG-VL
Started insulin within one year diagnosis of diabetes	UK Biobank	7022	rs8736	T	C	0.00065	0.856	Metabolic&endocrine	CTG-VL
Ever had prolonged loss of interest in normal activities	UK Biobank	112390	rs8736	T	C	-0.000362	0.856	Psychiatric	CTG-VL
Non-cancer illness code, self-reported: hyperthyroidism/thyrotoxicosis	UK Biobank	10837	rs8736	T	C	-3.71e-05	0.857	Metabolic&endocrine	CTG-VL
Longest period of depression	UK Biobank	50664	rs8736	T	C	-0.0484	0.857	Psychiatric	CTG-VL
Non-cancer illness code, self-reported: pernicious anaemia	UK Biobank	4422	rs8736	T	C	-2.36e-05	0.858	Immunological&Hematopoietic	CTG-VL
Irritability	UK Biobank	278741	rs8736	T	C	0.000194	0.858	Psychiatric	CTG-VL
Illnesses of siblings: Prostate cancer	UK Biobank	17780	rs8736	T	C	5.86e-05	0.86	Environment	CTG-VL
FI3 : word interpolation	UK Biobank	61077	rs8736	T	C	0.000264	0.861	Cognitive	CTG-VL
Diagnoses - main ICD10: G56 Mononeuropathies of upper limb	UK Biobank	31788	rs8736	T	C	-6.38e-05	0.861	Neurological	CTG-VL
Diagnoses - main ICD10: M65 Synovitis and tenosynovitis	UK Biobank	11160	rs8736	T	C	3.68e-05	0.862	Connective Tissue	CTG-VL
Diagnoses - main ICD10: M54 Dorsalgia	UK Biobank	32670	rs8736	T	C	-6.33e-05	0.863	Connective Tissue	CTG-VL
Fracture resulting from simple fall	UK Biobank	33094	rs8736	T	C	-0.000623	0.863	Infectious&Injuries	CTG-VL
Dorsalgia	UK Biobank	34339	rs8736	T	C	-6.33e-05	0.863	Neurological	CTG-VL
Treatment/medication code: warfarin	UK Biobank	14456	rs8736	T	C	4.06e-05	0.864	Cardiovascular	CTG-VL
Medication for cholesterol, blood pressure or diabetes: Blood pressure medication	UK Biobank	123306	rs8736	T	C	-0.000249	0.864	Cardiovascular	CTG-VL
Diseases of the blood and blood-forming organs and certain disorders involving the immune mechanism	UK Biobank	39251	rs8736	T	C	6.57e-05	0.867	Immunological&Hematopoietic	CTG-VL
Diagnoses - main ICD10: H26 Other cataract	UK Biobank	43808	rs8736	T	C	7.05e-05	0.867	Sense organs	CTG-VL
Treatment/medication code: beclometasone	UK Biobank	13075	rs8736	T	C	3.76e-05	0.868	Respiratory	CTG-VL
Diagnoses - main ICD10: K22 Other diseases of oesophagus	UK Biobank	21642	rs8736	T	C	4.92e-05	0.869	Digestive	CTG-VL
Dissection of aorta	UK Biobank	516	rs8736	T	C	7.3e-06	0.871	Cardiovascular	CTG-VL
Sum eosinophil basophil counts	UK Biobank and INTERVAL	173480	rs8736	T	C	0.000592	0.871	Immunological&Hematopoietic	CTG-VL
Diagnoses - main ICD10: E87 Other disorders of fluid, electrolyte and acid-base balance	UK Biobank	2252	rs8736	T	C	-1.76e-05	0.872	Metabolic&endocrine	CTG-VL
Diagnoses - main ICD10: R31 Unspecified haematuria	UK Biobank	43722	rs8736	T	C	6.64e-05	0.873	Genitourinary	CTG-VL
Diagnoses - main ICD10: E04 Other non-toxic goitre	UK Biobank	4196	rs8736	T	C	-2.09e-05	0.873	Metabolic&endocrine	CTG-VL
Age asthma diagnosed	UK Biobank	36955	rs8736	T	C	-0.0206	0.873	Respiratory	CTG-VL
Age at death	UK Biobank	10483	rs8736	T	C	0.00452	0.874	Mortality	CTG-VL
Non-cancer illness code, self-reported: retinal detachment	UK Biobank	4860	rs8736	T	C	-2.18e-05	0.874	Sense organs	CTG-VL
Job SOC coding: Labourers in building and woodworking trades	UK Biobank	2147	rs8736	T	C	5.59e-05	0.877	Environment	CTG-VL
Long-standing illness, disability or infirmity	UK Biobank	309774	rs8736	T	C	-0.000172	0.878	Environment	CTG-VL
3mm asymmetry angle (right)	UK Biobank	74038	rs8736	T	C	0.0889	0.882	Sense organs	CTG-VL
Alcohol usually taken with meals	UK Biobank	161410	rs8736	T	C	0.000221	0.883	Environment	CTG-VL
Bipolar and major depression status: Bipolar I Disorder	UK Biobank	2210	rs8736	T	C	-5.67e-05	0.884	Psychiatric	CTG-VL
Non-cancer illness code, self-reported: multiple sclerosis	UK Biobank	5285	rs8736	T	C	-2.07e-05	0.886	Neurological	CTG-VL
Frequent trouble falling or staying asleep during worst period of anxiety	UK Biobank	21136	rs8736	T	C	-0.000414	0.886	Psychiatric	CTG-VL
Diagnoses - main ICD10: N60 Benign mammary dysplasia	UK Biobank	4613	rs8736	T	C	-1.88e-05	0.889	Neoplasms	CTG-VL
Treatment/medication code: cetirizine	UK Biobank	16097	rs8736	T	C	-3.4e-05	0.892	Dermatologic	CTG-VL
Treatment/medication code: ranitidine	UK Biobank	23350	rs8736	T	C	-4.12e-05	0.892	Digestive	CTG-VL
Treatment/medication code: bisoprolol	UK Biobank	20904	rs8736	T	C	3.83e-05	0.893	Cardiovascular	CTG-VL
Ever sought or received professional help for mental distress	UK Biobank	112092	rs8736	T	C	-0.000267	0.893	Psychiatric	CTG-VL
Non-cancer illness code, self-reported: iron deficiency anaemia	UK Biobank	7908	rs8736	T	C	2.34e-05	0.894	Immunological&Hematopoietic	CTG-VL
Treatment/medication code: multivitamin+mineral preparations	UK Biobank	19711	rs8736	T	C	-3.72e-05	0.894	Nutritional	CTG-VL
Diagnoses - main ICD10: M23 Internal derangement of knee	UK Biobank	45774	rs8736	T	C	5.61e-05	0.895	Connective Tissue	CTG-VL
Non-cancer illness code, self-reported: depression	UK Biobank	77870	rs8736	T	C	7.27e-05	0.895	Psychiatric	CTG-VL
Breathing problems during period of job: Yes	UK Biobank	24820	rs8736	T	C	-0.000162	0.895	Respiratory	CTG-VL
Hearing difficulty/problems: Yes	UK Biobank	267889	rs8736	T	C	-0.000136	0.897	Sense organs	CTG-VL
Treatment/medication code: calcium salts	UK Biobank	8778	rs8736	T	C	-2.41e-05	0.897	Skeletal	CTG-VL
Treatment/medication code: serevent 25mcg inhaler	UK Biobank	3973	rs8736	T	C	-1.61e-05	0.898	Cardiovascular	CTG-VL
Diagnoses - main ICD10: C25 Malignant neoplasm of pancreas	UK Biobank	1610	rs8736	T	C	1.1e-05	0.898	Neoplasms	CTG-VL
Basic Nerve Growth Factor	Young Finns Study (YFS)	8293	rs8736	C	T	0.0032	0.898	Neurological	CTG-VL
Blood clot, DVT, bronchitis, emphysema, asthma, rhinitis, eczema, allergy diagnosed by doctor: Hayfever, allergic rhinitis or eczema	UK Biobank	256444	rs8736	T	C	-0.000128	0.898	Respiratory	CTG-VL
Body mass index (BMI)	UK Biobank	359983	rs8736	T	C	0.00142	0.9	Metabolic&endocrine	CTG-VL
Mineral and other dietary supplements: None of the above	UK Biobank	353181	rs8736	T	C	0.000145	0.9	Nutritional	CTG-VL
Vitamin and mineral supplements: Vitamin E	UK Biobank	40230	rs8736	T	C	-4.99e-05	0.901	Nutritional	CTG-VL
Other specified/unspecified disorders of synovium and tendon +Other specified/unspecified bursopathies	UK Biobank	1371	rs8736	T	C	-9.07e-06	0.902	Connective Tissue	CTG-VL
Treatment/medication code: ipratropium	UK Biobank	1901	rs8736	T	C	1.04e-05	0.904	Respiratory	CTG-VL
FI1 : numeric addition test	UK Biobank	18256	rs8736	T	C	-9.86e-05	0.905	Cognitive	CTG-VL
Age started smoking in current smokers	UK Biobank	27291	rs8736	T	C	0.00592	0.905	Psychiatric	CTG-VL
Mood swings	UK Biobank	349201	rs8736	T	C	0.000142	0.905	Psychiatric	CTG-VL
Own or rent accommodation lived in: Own outright (by you or someone in your household)	UK Biobank	353751	rs8736	T	C	-0.000121	0.906	Environment	CTG-VL
Job SOC coding: Occupational therapists	UK Biobank	1192	rs8736	T	C	3.17e-05	0.907	Environment	CTG-VL
Qualifications: NVQ or HND or HNC or equivalent	UK Biobank	216638	rs8736	T	C	0.000107	0.907	Environment	CTG-VL
6mm strong meridian (right)	UK Biobank	66256	rs8736	T	C	0.000985	0.907	Sense organs	CTG-VL
Hearing difficulty/problems: No	UK Biobank	268055	rs8736	T	C	0.000121	0.909	Sense organs	CTG-VL
Job coding: author, writer, biographer, book editor, novelist, dramatist, playwright, poet	UK Biobank	1105	rs8736	T	C	-2.98e-05	0.91	Environment	CTG-VL
Ever manic/hyper for 2 days	UK Biobank	24803	rs8736	T	C	0.000108	0.91	Psychiatric	CTG-VL
Diagnoses - main ICD10: R10 Abdominal and pelvic pain	UK Biobank	76423	rs8736	T	C	6.01e-05	0.913	Digestive	CTG-VL
Job involved shift work: Yes	UK Biobank	73811	rs8736	T	C	-0.00023	0.913	Environment	CTG-VL
Illnesses of siblings: Stroke	UK Biobank	35578	rs8736	T	C	-5.07e-05	0.913	Environment	CTG-VL
Ever self-harmed	UK Biobank	19513	rs8736	T	C	-9.19e-05	0.913	Psychiatric	CTG-VL
Mesothelioma	UK Biobank	660	rs8736	T	C	5.47e-06	0.914	Neoplasms	CTG-VL
Mesothelioma	UK Biobank	660	rs8736	T	C	5.47e-06	0.914	Neoplasms	CTG-VL
Signal-to-noise-ratio (SNR) of triplet (left)	UK Biobank	116790	rs8736	T	C	-0.000849	0.916	Psychiatric	CTG-VL
Weight change during worst episode of depression: Stayed about the same or was on a diet	UK Biobank	54581	rs8736	T	C	0.000299	0.916	Psychiatric	CTG-VL
Transport type for commuting to job workplace: Cycle	UK Biobank	54896	rs8736	T	C	-9.1e-05	0.917	Activities	CTG-VL
3mm regularity index (left)	UK Biobank	73829	rs8736	T	C	-0.000769	0.917	Sense organs	CTG-VL
Primary gonarthrosis, bilateral	UK Biobank	3388	rs8736	T	C	-1.19e-05	0.918	Connective Tissue	CTG-VL
Diagnoses - main ICD10: I20 Angina pectoris	UK Biobank	24552	rs8736	T	C	-3.32e-05	0.919	Cardiovascular	CTG-VL
Thalamus volume	ENIGMA	30724	rs8736	T	C	0.708	0.919	Neurological	CTG-VL
COPD, early/later onset	UK Biobank	7548	rs8736	T	C	-1.76e-05	0.919	Respiratory	CTG-VL
Current employment status: Unemployed	UK Biobank	22416	rs8736	T	C	2.91e-05	0.922	Environment	CTG-VL
Taking other prescription medications	UK Biobank	358678	rs8736	T	C	-0.000114	0.922	Symptoms&signs	CTG-VL
Diagnoses - main ICD10: D25 Leiomyoma of uterus	UK Biobank	21692	rs8736	T	C	-2.8e-05	0.924	Neoplasms	CTG-VL
Non-cancer illness code, self-reported: varicose veins	UK Biobank	5177	rs8736	T	C	-1.34e-05	0.925	Cardiovascular	CTG-VL
Tumor necrosis factor beta	Young Finns Study (YFS)	8293	rs8736	C	T	0.0034	0.926	Immunological&Hematopoietic	CTG-VL
Vascular/heart problems diagnosed by doctor: High blood pressure	UK Biobank	283834	rs8736	T	C	9.31e-05	0.928	Cardiovascular	CTG-VL
Size of red wine glass drunk: small (125ml)	UK Biobank	11575	rs8736	T	C	-0.000135	0.928	Environment	CTG-VL
Substances taken for anxiety: Drugs or alcohol (more than once)	UK Biobank	20429	rs8736	T	C	9.33e-05	0.928	Psychiatric	CTG-VL
Reason for glasses/contact lenses: For a 'lazy' eye or an eye with poor vision since childhood (called 'amblyopia')	UK Biobank	11759	rs8736	T	C	-1.94e-05	0.928	Sense organs	CTG-VL
Hypertension	UK Biobank	4931	rs8736	T	C	-1.23e-05	0.93	Cardiovascular	CTG-VL
Ever had period extreme irritability	UK Biobank	88054	rs8736	T	C	-0.000158	0.931	Psychiatric	CTG-VL
Treatment/medication code: propranolol	UK Biobank	9556	rs8736	T	C	1.65e-05	0.932	Cardiovascular	CTG-VL
Diagnoses - main ICD10: R07 Pain in throat and chest	UK Biobank	91456	rs8736	T	C	5.14e-05	0.932	Respiratory	CTG-VL
Pain type(s) experienced in last month: Back pain	UK Biobank	272778	rs8736	T	C	-8.55e-05	0.934	Connective Tissue	CTG-VL
Ever had prolonged feelings of sadness or depression	UK Biobank	116738	rs8736	T	C	-0.000169	0.934	Psychiatric	CTG-VL
Age at first live birth	UK Biobank	131987	rs8736	T	C	-0.00146	0.934	Reproduction	CTG-VL
How are people in household related to participant: Grandchild	UK Biobank	11534	rs8736	T	C	1.78e-05	0.934	Social Interactions	CTG-VL
Tinnitus: Yes, now some of the time	UK Biobank	38223	rs8736	T	C	9.34e-05	0.937	Sense organs	CTG-VL
3mm cylindrical power angle (right)	UK Biobank	75401	rs8736	T	C	-0.0261	0.938	Sense organs	CTG-VL
Coronary atherosclerosis	UK Biobank	55061	rs8736	T	C	-3.5e-05	0.939	Cardiovascular	CTG-VL
Usual side of head for mobile phone use: Equally left and right	UK Biobank	74205	rs8736	T	C	-4.93e-05	0.939	Neurological	CTG-VL
Job coding: town planner, development officer	UK Biobank	866	rs8736	T	C	-1.77e-05	0.94	Environment	CTG-VL
DVT of lower extremities and pulmonary embolism	UK Biobank	17069	rs8736	T	C	1.84e-05	0.943	Cardiovascular	CTG-VL
Treatment/medication code: salmeterol product	UK Biobank	895	rs8736	T	C	-4.26e-06	0.943	Respiratory	CTG-VL
Non-cancer illness code, self-reported: emphysema/chronic bronchitis	UK Biobank	19844	rs8736	T	C	1.95e-05	0.944	Respiratory	CTG-VL
More irritable than usual during worst period of anxiety	UK Biobank	27045	rs8736	T	C	0.000242	0.945	Psychiatric	CTG-VL
Diagnoses - main ICD10: K60 Fissure and fistula of anal and rectal regions	UK Biobank	8387	rs8736	T	C	1.22e-05	0.947	Digestive	CTG-VL
Treatment/medication code: allopurinol	UK Biobank	16245	rs8736	T	C	-1.66e-05	0.947	Skeletal	CTG-VL
Father's age at death	UK Biobank	266231	rs8736	T	C	0.00236	0.947	Social Interactions	CTG-VL
Basophill percentage	UK Biobank	349861	rs8736	T	C	-9.52e-05	0.948	Immunological&Hematopoietic	CTG-VL
Difficulty stopping worrying during worst period of anxiety	UK Biobank	7752	rs8736	T	C	-0.000115	0.948	Psychiatric	CTG-VL
Activities undertaken to treat anxiety: Other therapeutic activities such as mindfulness, yoga or art classes	UK Biobank	21611	rs8736	T	C	6.53e-05	0.95	Psychiatric	CTG-VL
Diagnoses - main ICD10: N43 Hydrocele and spermatocele	UK Biobank	3527	rs8736	T	C	7.11e-06	0.952	Genitourinary	CTG-VL
Diagnoses - main ICD10: I42 Cardiomyopathy	UK Biobank	1913	rs8736	T	C	5.4e-06	0.952	Cardiovascular	CTG-VL
Illnesses of siblings: Diabetes	UK Biobank	85937	rs8736	T	C	-4.43e-05	0.952	Environment	CTG-VL
Milk type used: Full cream	UK Biobank	85793	rs8736	T	C	3.39e-05	0.953	Nutritional	CTG-VL
Non-cancer illness code, self-reported: osteoarthritis	UK Biobank	110185	rs8736	T	C	3.7e-05	0.954	Connective Tissue	CTG-VL
Diagnoses - main ICD10: K63 Other diseases of intestine	UK Biobank	31448	rs8736	T	C	-2.02e-05	0.955	Digestive	CTG-VL
Sleeping too much	UK Biobank	29731	rs8736	T	C	0.000151	0.955	Neurological	CTG-VL
Fruit consumers	UK Biobank	30995	rs8736	T	C	-0.000133	0.956	Nutritional	CTG-VL
Diagnoses - main ICD10: M72 Fibroblastic disorders	UK Biobank	12659	rs8736	T	C	-1.2e-05	0.957	Connective Tissue	CTG-VL
Magnesium	UK Biobank	51453	rs8736	T	C	-0.0423	0.957	Nutritional	CTG-VL
Age angina diagnosed	UK Biobank	10651	rs8736	T	C	-0.00487	0.958	Cardiovascular	CTG-VL
Other and unspecified glaucoma	UK Biobank	2288	rs8736	T	C	-5e-06	0.958	Sense organs	CTG-VL
Own or rent accommodation lived in: Rent - from private landlord or letting agency	UK Biobank	36809	rs8736	T	C	-1.99e-05	0.959	Environment	CTG-VL
Bipolar and major depression status: Probable Recurrent major depression (severe)	UK Biobank	23387	rs8736	T	C	6.2e-05	0.961	Psychiatric	CTG-VL
FI5 : family relationship calculation	UK Biobank	113336	rs8736	T	C	-9.97e-05	0.962	Cognitive	CTG-VL
Current employment status: Looking after home and/or family	UK Biobank	68450	rs8736	T	C	2.42e-05	0.962	Environment	CTG-VL
Diagnoses - main ICD10: T84 Complications of internal orthopaedic prosthetic devices, implants and grafts	UK Biobank	14723	rs8736	T	C	1.18e-05	0.962	Infectious&Injuries	CTG-VL
Asthma-related pneumonia	UK Biobank	23215	rs8736	T	C	1.43e-05	0.962	Respiratory	CTG-VL
Pneumonias (Asthma/COPD co-morbidities)	UK Biobank	23215	rs8736	T	C	1.43e-05	0.962	Respiratory	CTG-VL
Treatment/medication code: alendronate sodium	UK Biobank	16226	rs8736	T	C	-1.21e-05	0.962	Skeletal	CTG-VL
Diastolic blood pressure, manual reading	UK Biobank	31281	rs8736	T	C	0.00374	0.964	Cardiovascular	CTG-VL
Vitamin and/or mineral supplement use: Fish oil	UK Biobank	37769	rs8736	T	C	0.000118	0.964	Nutritional	CTG-VL
Job coding: residential manager, day care manager, nursing home manager, retirement home manager, convalescent home manager	UK Biobank	1267	rs8736	T	C	1.24e-05	0.965	Environment	CTG-VL
Ever had hysterectomy (womb removed)	UK Biobank	51336	rs8736	T	C	-4.08e-05	0.965	Reproduction	CTG-VL
Non-cancer illness code, self-reported: rheumatoid arthritis	UK Biobank	15889	rs8736	T	C	-1.08e-05	0.966	Connective Tissue	CTG-VL
Handedness (chirality/laterality): Right-handed	UK Biobank	144351	rs8736	T	C	2.97e-05	0.969	Neurological	CTG-VL
Number of incorrect matches in round	UK Biobank	360686	rs8736	T	C	-0.000157	0.97	Cognitive	CTG-VL
Non-cancer illness code, self-reported: unclassifiable	UK Biobank	56028	rs8736	T	C	1.76e-05	0.97	Symptoms&signs	CTG-VL
Vitamin D	UK Biobank	51453	rs8736	T	C	-0.000751	0.971	Nutritional	CTG-VL
Hippocampus volume	ENIGMA	30721	rs8736	T	C	0.177	0.973	Neurological	CTG-VL
Bipolar and major depression status: No Bipolar or Depression	UK Biobank	69610	rs8736	T	C	-6.71e-05	0.975	Psychiatric	CTG-VL
Diagnoses - main ICD10: G37 Other demyelinating diseases of central nervous system	UK Biobank	800	rs8736	T	C	1.78e-06	0.975	Psychiatric	CTG-VL
6mm asymmetry angle (left)	UK Biobank	40683	rs8736	T	C	0.0144	0.975	Sense organs	CTG-VL
Treatment/medication code: simvastatin	UK Biobank	145137	rs8736	T	C	2.22e-05	0.976	Cardiovascular	CTG-VL
Illnesses of father: Prostate cancer	UK Biobank	89329	rs8736	T	C	-2.06e-05	0.976	Environment	CTG-VL
Mineral and other dietary supplements: Iron	UK Biobank	41509	rs8736	T	C	1.08e-05	0.979	Nutritional	CTG-VL
Non-cancer illness code, self-reported: spine arthritis/spondylitis	UK Biobank	12506	rs8736	T	C	5.59e-06	0.98	Connective Tissue	CTG-VL
Bipolar and major depression status: Probable Recurrent major depression (moderate)	UK Biobank	38137	rs8736	T	C	-3.9e-05	0.98	Psychiatric	CTG-VL
Trigger finger	UK Biobank	7952	rs8736	T	C	3.55e-06	0.984	Neurological	CTG-VL
Non-accidental death in close genetic family	UK Biobank	90273	rs8736	T	C	-3.43e-05	0.985	Environment	CTG-VL
Breastfed as a baby	UK Biobank	226324	rs8736	T	C	-2.28e-05	0.985	Nutritional	CTG-VL
Wheeze or whistling in the chest in last year	UK Biobank	233814	rs8736	T	C	-1.88e-05	0.985	Respiratory	CTG-VL
Job SOC coding: Town planners	UK Biobank	882	rs8736	T	C	-3.97e-06	0.986	Environment	CTG-VL
Endocrine, nutritional and metabolic diseases	UK Biobank	28295	rs8736	T	C	-5.71e-06	0.986	Metabolic&endocrine	CTG-VL
Milk type used: Skimmed	UK Biobank	235497	rs8736	T	C	1.69e-05	0.986	Nutritional	CTG-VL
Miserableness	UK Biobank	347663	rs8736	T	C	-1.95e-05	0.987	Environment	CTG-VL
Treatment/medication code: calcichew d3 tablet	UK Biobank	13562	rs8736	T	C	3.66e-06	0.987	Skeletal	CTG-VL
Vascular/heart problems diagnosed by doctor: None of the above	UK Biobank	300701	rs8736	T	C	1.62e-05	0.988	Cardiovascular	CTG-VL
Job SOC coding: Receptionists	UK Biobank	5541	rs8736	T	C	7.65e-06	0.989	Environment	CTG-VL
Eye problems/disorders: None of the above	UK Biobank	80949	rs8736	T	C	2.39e-05	0.989	Sense organs	CTG-VL
Treatment/medication code: omeprazole	UK Biobank	79536	rs8736	T	C	-6.34e-06	0.991	Digestive	CTG-VL
Age stroke diagnosed	UK Biobank	5339	rs8736	T	C	0.00149	0.991	Neurological	CTG-VL
Eosinophil count	UK Biobank and INTERVAL	173481	rs8736	T	C	-3.55e-05	0.992	Immunological&Hematopoietic	CTG-VL
Diagnoses - main ICD10: J44 Other chronic obstructive pulmonary disease	UK Biobank	6098	rs8736	T	C	-1.65e-06	0.992	Respiratory	CTG-VL
Age at last live birth	UK Biobank	131806	rs8736	T	C	4.36e-05	0.998	Reproduction	CTG-VL
Ever suffered mental distress preventing usual activities	UK Biobank	103364	rs8736	T	C	1.5e-06	0.999	Psychiatric	CTG-VL
