# Supplementary material for: A metabolic associated fatty liver disease risk variant in MBOAT7 regulates toll like receptor induced outcomes
Source: Nat Commun. 2022 Dec 6;13:7430. doi: 10.1038/s41467-022-35158-9 (PMC9726889; doi:10.1038/s41467-022-35158-9)
Supplement: Supplementary file 4 — Supplementary Data 2 [file 41467_2022_35158_MOESM4_ESM.xlsx]

## Sheet: Sheet1
Phospholipid Class	Molecular Species	Control	siRNA	Control	siRNA	Control	siRNA	siRNA	Control+LPS	siRNA+ LPS	Control+ LPS	siRNA+ LPS	Control+LPS	siRNA+ LPS	Control	Control+LPS	siRNA+ LPS	Control	Control+LPS	siRNA	siRNA+ LPS	Control	Control+LPS	siRNA	siRNA+ LPS
PA	18:0_18:1PA	0.77	1.02	0.56	0.6	1.79	3.42	1.51	0.81	1.29	2.59	1.08	5.07	4.58	0.81	0.95	1.59	2.06	1.1	3.87	3.1	0.32	1.41	1.93	4.04
PA	16:0_16:1PA	0.17	0.15	0.07	0.1	1.07	0.83	0.26	0.13	0.11	0.44	0.1	0.83	0.3	0.03	0.03	0.05	0.18	0.15	0.29	0.16	0.04	0.01	0.06	0.08
PA	18:0_20:4PA	0.76	1.26	0.52	0.54	1.02	1.17	1.05	0.83	0.72	1.36	0.67	2.06	1.32	0.58	0.43	0.68	1.11	0.56	1.4	1.38	0.2	0.59	0.88	1.28
PA	18:0_22:6PA	0.7	0.59	0.32	0.31	0.88	1.07	0.5	0.52	0.58	1.7	0.58	2.77	1.22	0.39	0.35	0.33	0.76	0.29	0.95	0.78	0.13	0.49	0.51	0.69
PA	16:1_18:1PA	0.15	0.09	0.12	0.11	0.86	0.89	0.18	0	0	0	0	0	0	0	0	0	0	0	0	0	0	0	0	0
PA	18:1_20:4PA	0.23	0.37	0.2	0.2	0.85	1.02	0.41	0.2	0.23	0.56	0.13	1.08	0.76	0.04	0.12	0.2	0.23	0.1	0.66	0.38	0	0	0	0
PA	16:0_20:4PA	0.31	0.55	0.31	0.28	0.7	0.8	0.4	0.35	0.21	0.48	0.23	0.67	0.35	0.13	0.1	0.12	0.21	0.23	0.36	0.44	0.12	0.09	0.29	0.15
PA	18:1_22:6PA	0.1	0.08	0.07	0.04	0.49	0.65	0.15	0	0	0	0	0	0	0	0	0	0	0	0	0	0	0	0	0
PA	16:0_22:6PA	0.14	0.27	0.1	0.12	0.47	0.62	0.24	0.13	0.14	0.29	0.09	0.58	0.25	0.02	0.04	0.05	0.21	0.17	0.14	0.11	0	0	0	0
PA	18:0_22:5PA	0.24	0.38	0.27	0.15	0.46	0.64	0.3	0.38	0.5	0.94	0.41	1.5	0.65	0.24	0.27	0.31	0.46	0.24	0.43	0.59	0.11	0.39	0.31	0.52
PA	18:1_18:2PA	0.08	0.09	0.06	0.06	0.44	0.46	0.19	0.1	0.09	0.16	0.12	0.32	0.18	0.03	0.04	0.11	0.08	0.04	0.23	0.22	0.05	0.01	0.11	0.03
PA	18:0_20:3PA	0.17	0.32	0.13	0.13	0.42	0.46	0.26	0.21	0.21	0.36	0.17	1.04	0.59	0.12	0.13	0.21	0.4	0.27	0.59	0.23	0.07	0.18	0.26	0.37
PA	18:1_18:1PA	0.85	0.52	0.18	0.67	2.78	3.88	1.35	0.45	0.9	1.28	0.67	3.89	3.18	0.15	0.26	0.65	0.7	0.5	2.31	1.85	0.05	0.19	0.94	0.86
PA	16:0_16:0PA	0.56	0.79	0.44	0.53	2.07	1.77	0.86	0.52	0.41	0.89	0.35	1.68	0.88	0.34	0.28	0.24	0.83	0.58	0.82	0.63	0.1	0.34	0.21	0.39
PA	18:0_18:2PA	0.08	0.21	0.07	0.08	0.2	0.25	0.16	0.1	0.13	0.19	0.13	0.32	0.18	0.05	0.08	0.09	0.28	0	0.26	0.19	0	0.05	0.08	0.23
PA	18:1_20:5PA	0.06	0.03	0.01	0.04	0.18	0.2	0.12	0	0	0	0	0	0	0	0	0	0	0	0	0	0	0	0	0
PA	16:1_20:4PA	0.02	0.04	0.07	0.02	0.17	0.2	0.06	0	0	0	0	0	0	0	0	0	0	0	0	0	0	0	0	0
PA	18:0_20:5PA	0.13	0.12	0.15	0.07	0.17	0.15	0.19	0.1	0.09	0.22	0.09	0.19	0.11	0.02	0.02	0.05	0.1	0.04	0.17	0.19	0.03	0.03	0.07	0.14
PA	18:0_22:4PA	0.08	0.15	0.13	0.01	0.17	0.27	0.13	0.16	0.18	0.44	0.23	0.85	0.3	0.14	0.21	0.16	0.34	0.07	0.37	0.25	0.02	0.22	0.18	0.34
PA	16:0_18:0PA	0.06	0.09	0.09	0.03	0.16	0.21	0.1	0.09	0.09	0.04	0.04	0.23	0.08	0.05	0.08	0.06	0.09	0.06	0.11	0.09	0.01	0.08	0	0.11
PA	16:0_20:5PA	0.09	0.06	0.05	0.09	0.16	0.18	0.15	0	0	0	0	0	0	0	0	0	0	0	0	0	0	0	0	0
PA	20:4_20:4PA	0.01	0.02	0.01	0	0.06	0.06	0.01	0	0	0	0	0	0	0	0	0	0	0	0	0	0	0	0	0
PC	18:1_18:1PC	1.98	1.59	0.83	2.28	7.94	10.92	2.21	0.88	2.3	2.76	1.17	8.95	5.89	0.33	0.55	0.77	1.42	0.37	2.87	2.67	0.12	0.28	1.26	0.42
PC	16:0_16:0PC	1.94	2.58	1.4	1.8	7.07	8.76	2.41	2.45	3.11	3.7	1.6	9.32	4.17	0.9	1.42	0.89	2.19	0.96	2.94	2.5	0.35	0.72	1.24	0.52
PC	16:0_18:1PC	1.65	2.18	1.16	1.82	6.48	8.62	2	1.45	2.2	3.3	1.34	8.77	5.24	0.72	1.18	0.85	2.13	0.82	2.79	2.48	0.29	0.6	1.34	0.52
PC	16:0_16:1PC	0.38	0.39	0.2	0.3	3.45	3.24	0.42	0.46	0.67	1.13	0.3	4.82	1.02	0.13	0.22	0.16	0.53	0.14	0.61	0.56	0.04	0.09	0.18	0.06
PC	18:0_18:1PC	1.1	1.86	0.92	1.44	2.48	3.58	1.24	0.81	1.38	1.28	0.75	2.7	1.93	0.38	0.63	0.42	0.87	0.43	1.44	1.18	0.17	0.38	0.96	0.29
PC	18:0_20:4PC	1.36	4.49	2.38	1.89	2.08	2.13	0.98	1.35	1.29	1.09	0.48	1.75	0.96	0.5	0.65	0.24	0.77	0.46	1.01	0.81	0.37	0.56	0.88	0.26
PC	16:0_20:4PC	0.84	2.05	1.07	1.02	2	2.03	0.74	1.04	0.86	0.87	0.39	1.91	1.05	0.37	0.56	0.23	0.73	0.39	0.92	0.68	0.21	0.37	0.62	0.19
PC	16:1_18:1PC	0.24	0.15	0.08	0.21	1.88	1.8	0.25	0.14	0.3	0.5	0.17	2.72	0.7	0.05	0.08	0.1	0.21	0.06	0.35	0.38	0.02	0.04	0.12	0.04
PC	18:1_20:4PC	0.62	0.97	0.56	0.76	1.59	1.66	0.49	0.47	0.56	0.47	0.24	1.3	0.74	0.14	0.21	0.14	0.31	0.14	0.62	0.5	0.08	0.14	0.38	0.12
PC	14:0_16:0PC	0.05	0.04	0.02	0.04	1.13	1.06	0.11	0.09	0.13	0.29	0.06	1.37	0.22	0.02	0.03	0.04	0.11	0.03	0.16	0.14	0.01	0.03	0.03	0.01
PC	18:1e_20:4PC	0.47	1.08	0.48	0.69	1.01	1.51	0.35	0.28	0.41	0.33	0.17	0.77	0.61	0.14	0.23	0.1	0.29	0.18	0.38	0.34	0.06	0.08	0.19	0.08
PC	16:1_16:1PC	0.04	0.02	0.01	0.02	0.92	0.64	0.04	0	0	0	0	0	0	0	0	0	0	0	0	0	0	0	0	0
PC	16:1e_20:4PC	0.58	1.26	0.7	0.9	0.91	0.85	0.28	0.31	0.46	0.36	0.21	0.75	0.48	0.19	0.33	0.06	0.39	0.24	0.25	0.23	0.07	0.09	0.08	0.04
PC	18:1e_16:0PC	0.3	0.39	0.21	0.34	0.85	0.56	0.3	0.24	0.37	0.46	0.21	1.14	0.72	0.09	0.14	0.13	0.28	0.11	0.4	0.36	0.03	0.07	0.15	0.06
PA	16:1_16:1PA	0.04	0.03	0	0.02	0.34	0.26	0.03	0	0	0	0	0	0	0	0	0	0	0	0	0	0	0	0	0
PA	18:1_20:3PA	0.05	0.11	0.03	0.03	0.33	0.38	0.11	0	0	0	0	0	0	0	0	0	0	0	0	0	0	0	0	0
PA	16:0_22:5PA	0.11	0.17	0.07	0.09	0.31	0.29	0.16	0	0	0	0	0	0	0	0	0	0	0	0	0	0	0	0	0
PA	16:0_20:3PA	0.05	0.08	0.05	0.08	0.25	0.23	0.14	0	0	0	0	0	0	0	0	0	0	0	0	0	0	0	0	0
PA	14:0_16:0PA	0	0	0.01	0.01	0.24	0.18	0	0	0	0	0	0	0	0	0	0	0	0	0	0	0	0	0	0
PA	18:1_22:5PA	0.05	0.06	0.06	0.04	0.23	0.27	0.1	0	0	0	0	0	0	0	0	0	0	0	0	0	0	0	0	0
PA	16:0_18:2PA	0.06	0.1	0.04	0.02	0.22	0.21	0.17	0	0	0	0	0	0	0	0	0	0	0	0	0	0	0	0	0
PC	16:0e_20:4PC	0.35	0.83	0.44	0.46	0.77	1.03	0.29	0.26	0.3	0.32	0.14	0.67	0.51	0.13	0.21	0.08	0.26	0.14	0.31	0.27	0.05	0.08	0.16	0.06
PC	18:1e_18:1PC	0.18	0.15	0.09	0.21	0.76	0.43	0.19	0.13	0.29	0.37	0.15	1.29	0.83	0.05	0.08	0.09	0.2	0.06	0.36	0.33	0.01	0.04	0.14	0.05
PC	18:1_18:2PC	0.15	0.16	0.08	0.16	0.62	0.77	0.22	0.11	0.21	0.24	0.11	0.81	0.47	0.06	0.09	0.09	0.2	0.05	0.35	0.32	0.02	0.04	0.12	0.04
PC	16:0_18:2PC	0.13	0.21	0.11	0.13	0.6	0.75	0.2	0.18	0.18	0.31	0.11	0.82	0.44	0.1	0.15	0.08	0.26	0.1	0.29	0.26	0.03	0.06	0.11	0.04
PC	18:1_20:3PC	0.1	0.14	0.08	0.12	0.47	0.58	0.14	0.07	0.09	0.12	0.04	0.41	0.21	0.03	0.04	0.04	0.07	0.03	0.14	0.13	0.01	0.02	0.06	0.02
PC	16:0_20:3PC	0.11	0.21	0.1	0.13	0.46	0.48	0.15	0.12	0.13	0.18	0.07	0.49	0.24	0.06	0.09	0.05	0.13	0.06	0.18	0.14	0.02	0.05	0.09	0.03
PC	16:1e_16:0PC	0.17	0.22	0.11	0.17	0.43	0.32	0.12	0.17	0.24	0.26	0.15	0.62	0.2	0.07	0.18	0.04	0.2	0.14	0.15	0.14	0.02	0.04	0.04	0.03
PC	18:0e_18:1PC	0.17	0.22	0.11	0.22	0.43	0.55	0.17	0.16	0.26	0.27	0.14	0.6	0.48	0.06	0.11	0.09	0.18	0.08	0.28	0.24	0.03	0.06	0.14	0.05
PC	18:0_20:3PC	0.15	0.49	0.22	0.21	0.4	0.52	0.18	0.17	0.19	0.16	0.07	0.4	0.2	0.08	0.11	0.05	0.14	0.08	0.18	0.14	0.04	0.07	0.13	0.04
PA	14:0_18:1PA	0	0.01	0	0.01	0.15	0.1	0.02	0	0	0	0	0	0	0	0	0	0	0	0	0	0	0	0	0
PA	16:1_22:6PA	0.02	0	0	0.01	0.13	0.1	0.03	0	0	0	0	0	0	0	0	0	0	0	0	0	0	0	0	0
PA	16:1_18:0PA	0.02	0.02	0.01	0.01	0.12	0.12	0.03	0	0	0	0	0	0	0	0	0	0	0	0	0	0	0	0	0
PA	18:1_20:2PA	0.01	0	0.02	0	0.11	0.07	0.02	0	0	0	0	0	0	0	0	0	0	0	0	0	0	0	0	0
PA	18:2_20:4PA	0.02	0.03	0.03	0.01	0.11	0.11	0.05	0	0	0	0	0	0	0	0	0	0	0	0	0	0	0	0	0
PA	18:1e_18:1PA	0.03	0	0	0.02	0.11	0.15	0.03	0	0	0	0	0	0	0	0	0	0	0	0	0	0	0	0	0
PC	18:0_22:6PC	0.15	0.43	0.27	0.2	0.4	0.38	0.13	0.16	0.2	0.16	0.08	0.32	0.15	0.05	0.08	0.04	0.1	0.05	0.14	0.13	0.03	0.06	0.1	0.03
PC	18:0e_20:4PC	0.24	0.65	0.33	0.29	0.39	0.49	0.17	0.23	0.27	0.2	0.1	0.36	0.24	0.09	0.13	0.05	0.15	0.09	0.2	0.15	0.05	0.08	0.13	0.05
PC	16:0_22:6PC	0.1	0.18	0.11	0.12	0.37	0.36	0.1	0.12	0.12	0.12	0.06	0.31	0.14	0.03	0.05	0.03	0.08	0.03	0.1	0.09	0.01	0.03	0.06	0.02
PC	16:1e_18:1PC	0.07	0.1	0.04	0.1	0.37	0.37	0.07	0.05	0.11	0.15	0.07	0.56	0.22	0.03	0.06	0.03	0.11	0.04	0.1	0.1	0.01	0.01	0.03	0.01
PC	14:0_16:1PC	0	0	0	0	0.36	0.22	0.01	0	0	0	0	0	0	0	0	0	0	0	0	0	0	0	0	0
PC	14:0_18:1PC	0.01	0.01	0.01	0.01	0.36	0.34	0.03	0	0	0	0	0	0	0	0	0	0	0	0	0	0	0	0	0
PC	18:0_18:2PC	0.18	0.37	0.21	0.22	0.36	0.44	0.27	0.2	0.25	0.24	0.14	0.39	0.28	0.1	0.17	0.08	0.25	0.11	0.33	0.22	0.04	0.08	0.15	0.05
PC	16:0e_16:0PC	0.11	0.17	0.09	0.24	0.34	0	0.11	0.39	0.47	0.57	0.25	1.44	0.67	0.13	0.21	0.15	0.33	0.14	0.45	0.43	0.04	0.09	0.18	0.09
PC	16:0_22:5PC	0.1	0.28	0.13	0.13	0.33	0.34	0.11	0.12	0.13	0.16	0.07	0.33	0.17	0.06	0.11	0.04	0.14	0.07	0.13	0.12	0.03	0.05	0.07	0.02
PC	16:0_18:0PC	0.13	0.19	0.09	0.14	0.31	0.4	0.17	0.15	0.17	0.21	0.11	0.42	0.25	0.08	0.13	0.07	0.16	0.08	0.2	0.17	0.02	0.08	0.11	0.05
PC	18:1_22:6PC	0.07	0.1	0.05	0.08	0.3	0.31	0.07	0.06	0.07	0.08	0.04	0.24	0.12	0.01	0.02	0.02	0.04	0.01	0.08	0.07	0.01	0.02	0.05	0.01
PC	16:0e_18:1PC	0.14	0.1	0.08	0.15	0.26	0.4	0.18	0.16	0.23	0.36	0.14	1	0.66	0.06	0.11	0.09	0.21	0.08	0.3	0.29	0.02	0.05	0.12	0.06
PC	18:0_22:5PC	0.14	0.44	0.22	0.22	0.26	0.3	0.11	0.14	0.16	0.14	0.08	0.25	0.11	0.05	0.09	0.04	0.1	0.06	0.13	0.11	0.03	0.05	0.08	0.03
PC	18:1_22:5PC	0.06	0.11	0.05	0.09	0.24	0.27	0.07	0.06	0.06	0.08	0.03	0.25	0.12	0.02	0.03	0.02	0.05	0.02	0.09	0.08	0.01	0.02	0.04	0.01
PA	16:0_20:1PA	0	0.01	0.01	0.01	0.06	0.06	0.01	0	0	0	0	0	0	0	0	0	0	0	0	0	0	0	0	0
PA	16:0e_16:0PA	0.03	0.1	0.05	0.01	0.06	0.08	0.06	0	0	0	0	0	0	0	0	0	0	0	0	0	0	0	0	0
PA	16:0e_18:1PA	0.01	0.03	0.01	0.01	0.06	0.07	0.04	0	0	0	0	0	0	0	0	0	0	0	0	0	0	0	0	0
PA	18:0_20:2PA	0.02	0	0	0	0.06	0.09	0.03	0	0	0	0	0	0	0	0	0	0	0	0	0	0	0	0	0
PC	16:0_20:5PC	0.14	0.17	0.1	0.15	0.23	0.28	0.14	0.12	0.13	0.11	0.05	0.2	0.12	0.04	0.05	0.03	0.1	0.03	0.16	0.11	0.01	0.03	0.08	0.02
PC	18:0e_16:0PC	0.11	0.11	0.07	0.11	0.23	0.32	0.13	0.13	0.16	0.18	0.09	0.38	0.21	0.05	0.08	0.06	0.12	0.05	0.17	0.15	0.02	0.05	0.08	0.04
PC	16:1e_16:1PC	0.05	0.06	0.02	0.07	0.22	0.15	0.04	0.04	0.07	0.09	0.04	0.31	0.06	0.01	0.03	0.01	0.05	0.02	0.03	0.04	0	0.01	0	0
PC	18:1e_22:6PC	0.06	0.12	0.06	0.07	0.22	0.25	0.05	0.04	0.05	0.05	0.02	0.13	0.08	0.01	0.02	0.02	0.03	0.02	0.05	0.04	0.01	0.01	0.02	0.01
PA	16:1_18:2PA	0.01	0.04	0	0.01	0.08	0.11	0.02	0	0	0	0	0	0	0	0	0	0	0	0	0	0	0	0	0
PA	18:1_20:1PA	0	0	0	0.01	0.08	0.12	0.03	0	0	0	0	0	0	0	0	0	0	0	0	0	0	0	0	0
PA	16:1_20:3PA	0.01	0.01	0	0.01	0.07	0.08	0.03	0	0	0	0	0	0	0	0	0	0	0	0	0	0	0	0	0
PA	14:0_16:1PA	0.01	0	0.01	0	0.06	0.02	0.02	0	0	0	0	0	0	0	0	0	0	0	0	0	0	0	0	0
PC	18:0_18:0PC	0.1	0.16	0.09	0.13	0.21	0.22	0.1	0.09	0.11	0.1	0.08	0.21	0.13	0.04	0.06	0.04	0.09	0.04	0.11	0.08	0.02	0.04	0.06	0.02
PC	18:0_20:5PC	0.21	0.42	0.24	0.28	0.2	0.24	0.18	0.16	0.19	0.13	0.08	0.19	0.11	0.05	0.06	0.04	0.1	0.04	0.19	0.12	0.02	0.05	0.11	0.02
PC	16:1_18:0PC	0.04	0.02	0.02	0.02	0.19	0.16	0.04	0.04	0.05	0.07	0.03	0.24	0.07	0.01	0.03	0.02	0.05	0.01	0.04	0.04	0	0.01	0.02	0.01
PC	16:1e_22:6PC	0.06	0.14	0.08	0.1	0.18	0.15	0.04	0.04	0.06	0.06	0.03	0.12	0.06	0.02	0.03	0.01	0.04	0.02	0.03	0.03	0.01	0.01	0.01	0
PC	16:0e_22:6PC	0.04	0.08	0.05	0.05	0.17	0.21	0.04	0	0	0	0	0	0	0	0	0	0	0	0	0	0	0	0	0
PC	18:1_20:1PC	0.02	0.01	0.01	0.02	0.17	0.23	0.02	0	0	0	0	0	0	0	0	0	0	0	0	0	0	0	0	0
PC	18:1_20:5PC	0.1	0.09	0.06	0.1	0.17	0.21	0.09	0.06	0.08	0.07	0.03	0.16	0.08	0.01	0.02	0.02	0.04	0.01	0.11	0.08	0	0.01	0.05	0.01
PC	18:1e_20:3PC	0.04	0.08	0.04	0.05	0.17	0.26	0.04	0	0	0	0	0	0	0	0	0	0	0	0	0	0	0	0	0
PC	20:1_20:4PC	0.04	0.09	0.05	0.05	0.17	0.22	0.04	0	0	0	0	0	0	0	0	0	0	0	0	0	0	0	0	0
PC	16:1_20:4PC	0.04	0.04	0.02	0.03	0.16	0.13	0.04	0.08	0.12	0.08	0.05	0	0.14	0.03	0.06	0.02	0.07	0.04	0.09	0.08	0.01	0.02	0.04	0.02
PC	16:1e_20:3PC	0.04	0.09	0.05	0.06	0.16	0.16	0.03	0	0	0	0	0	0	0	0	0	0	0	0	0	0	0	0	0
PC	16:1e_22:5PC	0.08	0.16	0.09	0.14	0.16	0.15	0.04	0.05	0.07	0.08	0.04	0.15	0.07	0.03	0.07	0.01	0.08	0.05	0.03	0.04	0.01	0.01	0.01	0
PC	18:1e_22:5PC	0.06	0.12	0.05	0.09	0.16	0.21	0.05	0	0	0	0	0	0	0	0	0	0	0	0	0	0	0	0	0
PC	16:0_22:4PC	0.05	0.14	0.06	0.06	0.15	0.13	0.04	0.05	0.06	0.08	0.03	0.16	0.08	0.03	0.05	0.01	0.07	0.04	0.06	0.05	0.01	0.03	0.03	0.01
PC	16:0e_22:5PC	0.05	0.12	0.06	0.06	0.15	0.19	0.04	0.04	0.05	0.07	0.03	0.14	0.08	0.02	0.04	0.02	0.06	0.03	0.05	0.05	0.01	0.01	0.02	0.01
PC	16:0e_20:3PC	0.03	0.06	0.03	0.04	0.14	0.21	0.03	0	0	0	0	0	0	0	0	0	0	0	0	0	0	0	0	0
PC	18:1_20:2PC	0.01	0.02	0.01	0.01	0.14	0.19	0.02	0	0	0	0	0	0	0	0	0	0	0	0	0	0	0	0	0
PC	16:1_18:2PC	0.01	0.01	0.01	0.01	0.13	0.12	0.02	0	0	0	0	0	0	0	0	0	0	0	0	0	0	0	0	0
PC	16:0e_16:1PC	0.03	0.06	0.04	0.03	0.13	0.15	0.07	0.07	0.09	0.17	0.05	0.61	0.18	0.02	0.03	0.03	0.09	0.03	0.1	0.1	0	0.01	0.03	0.01
PC	18:1_22:4PC	0.03	0.05	0.03	0.05	0.13	0.14	0.03	0	0	0	0	0	0	0	0	0	0	0	0	0	0	0	0	0
PC	16:0_20:2PC	0.01	0.02	0.01	0.01	0.11	0.11	0.02	0	0	0	0	0	0	0	0	0	0	0	0	0	0	0	0	0
PC	18:1e_20:5PC	0.06	0.13	0.05	0.09	0.11	0.15	0.08	0.04	0.06	0.05	0.03	0.09	0.08	0.02	0.02	0.02	0.04	0.02	0.06	0.05	0	0.01	0.02	0.01
PC	16:1e_20:5PC	0.08	0.11	0.07	0.11	0.1	0.1	0.05	0.04	0.07	0.05	0.04	0.08	0.06	0.03	0.04	0.01	0.06	0.03	0.05	0.04	0.01	0.01	0.01	0
PC	18:0_22:4PC	0.05	0.18	0.09	0.08	0.1	0.13	0.04	0.04	0.06	0.07	0.03	0.1	0.05	0.02	0.04	0.01	0.04	0.03	0.05	0.04	0.01	0.02	0.03	0.01
PC	16:0_20:1PC	0.01	0.02	0.01	0.02	0.09	0.12	0.02	0	0	0	0	0	0	0	0	0	0	0	0	0	0	0	0	0
PC	16:1_20:3PC	0	0.01	0	0	0.09	0.07	0.01	0	0	0	0	0	0	0	0	0	0	0	0	0	0	0	0	0
PC	16:0e_18:2PC	0.02	0.02	0	0.01	0.09	0.11	0.02	0	0	0	0	0	0	0	0	0	0	0	0	0	0	0	0	0
PC	16:1e_22:4PC	0.04	0.08	0.04	0.06	0.09	0.08	0.02	0	0	0	0	0	0	0	0	0	0	0	0	0	0	0	0	0
PC	18:1e_16:1PC	0.01	0.03	0.01	0.03	0.09	0.09	0.02	0	0	0	0	0	0	0	0	0	0	0	0	0	0	0	0	0
PC	18:1e_18:2PC	0.02	0.02	0.01	0.02	0.09	0.07	0.01	0	0	0	0	0	0	0	0	0	0	0	0	0	0	0	0	0
PC	16:0e_22:4PC	0.03	0.06	0.02	0.03	0.08	0.1	0.02	0	0	0	0	0	0	0	0	0	0	0	0	0	0	0	0	0
PA	16:0_18:1PA	0	0	0	0	0	0	0	0.57	0.67	1.12	0.56	2.8	1.51	0.28	0.45	0.32	1.12	0.6	1.17	1.23	0.28	0.23	0.68	0.48
PC	18:0e_20:5PC	0	0	0	0	0	0	0	0.04	0.04	0.03	0.01	0.04	0.02	0.01	0.01	0.01	0.02	0.01	0.04	0.03	0	0.01	0.02	0.01
PE	16:1e_20:4PE	20.22	34.38	19.01	19.72	57.56	60	21.23	13.93	21.9	42.27	8.93	108.93	76.41	9.49	19.51	6.87	25.91	11.91	42.77	51.88	3.01	6.97	21.35	8.26
PE	18:0_20:4PE	21.11	37.94	21.72	23.41	48.22	41.88	19.87	22.42	24.22	48.6	13.09	96.69	48.71	10.35	18.76	8.33	22.88	11.23	32.86	39.03	4.35	12.53	21.35	8.02
PE	18:1_18:1PE	22.59	4.51	2.29	14.25	46.91	73.75	25.67	3.91	32.14	24.69	12.7	90.19	59.03	1.06	2.3	23.29	6.81	1.61	44.4	66.25	0.56	1.63	49.37	20.39
PE	18:1e_20:4PE	19.81	35.31	19.03	23.5	26.53	26.66	18.32	12.98	24.08	29.06	10.9	50.36	46.78	7.81	17.88	5.39	16.22	9.54	30.76	34.8	2.79	7.35	19.81	6.78
PE	16:0_18:1PE	2.81	3.23	1.68	2.27	18.14	16.45	2.96	2.26	3.67	8.09	1.54	24.36	9.77	0.75	1.61	1.82	3.02	1.1	5.83	6.72	0.39	1.3	3.02	1.73
PE	16:1e_18:1PE	1.57	2.71	1.34	1.74	16.55	22.1	2.33	1.76	3.01	7.1	1.48	33.44	20.29	0.83	2.41	1.5	4.25	1.38	6.53	8.62	0.41	1.05	1.86	0.77
PA	20:4_22:6PA	0	0.04	0.01	0.03	0.11	0.08	0.03	0	0	0	0	0	0	0	0	0	0	0	0	0	0	0	0	0
PA	18:0_18:0PA	0.03	0.08	0.05	0.04	0.1	0.2	0.05	0	0	0	0	0	0	0	0	0	0	0	0	0	0	0	0	0
PA	18:1e_16:0PA	0.02	0.05	0.04	0.02	0.1	0.11	0.06	0	0	0	0	0	0	0	0	0	0	0	0	0	0	0	0	0
PA	16:0_22:4PA	0.03	0.05	0.04	0.02	0.09	0.11	0.07	0	0	0	0	0	0	0	0	0	0	0	0	0	0	0	0	0
PA	18:1_22:4PA	0.02	0.03	0.02	0.03	0.09	0.12	0.04	0	0	0	0	0	0	0	0	0	0	0	0	0	0	0	0	0
PE	16:1e_22:5PE	5.15	9.62	5.1	4.78	11.7	12.1	4.24	4.45	5.95	11.21	3.06	25.19	12.1	1.76	3.83	1.22	4.93	1.82	7.42	9.66	0.23	1.54	3.49	1.27
PE	18:1_20:4PE	3.36	2.74	1.56	3.22	9.27	12.27	3.75	1.38	3.46	4.89	1.84	16.75	8.53	0.77	1.35	1.31	1.79	0.98	4.91	6.41	0.38	0.64	3.81	1.17
PE	18:0_18:0PE	2.06	3.18	1.8	2.1	8.16	9.48	2.83	1.44	2.57	5.47	0.61	13.67	9.72	0.85	1.73	1.17	2.12	1.04	4.19	5.16	0.3	0.98	2.64	0.59
PE	16:1e_20:3PE	0.97	1.84	1.15	1.27	7.44	8.56	1.34	0.85	1.63	4.73	0.69	14.22	8.41	0.56	1.16	0.79	2.37	0.8	3.11	4.3	0.09	0.45	0.93	0.49
PE	16:0_20:4PE	1.6	2.67	1.26	1.42	7.4	6.36	1.35	1.34	2.25	3.52	0.77	11.26	3.66	0.52	1.23	0.7	1.71	0.87	2.75	2.7	0.26	0.71	1.76	0.72
PE	16:1e_22:4PE	3.8	7.22	3.64	4.44	7.31	6.49	3.02	3.03	4.19	10.12	2.63	17.23	9.34	1.19	3.46	1.52	4.74	1.78	5.6	6.66	0.6	1.7	2.92	1.27
PE	16:1e_22:6PE	1.53	3.48	1.91	1.89	6.73	8.55	2.67	1.51	2.1	4.93	1.03	13.06	7.37	0.68	1.56	0.88	1.56	0.82	2.92	4.79	0.09	0.52	1.28	0.47
PE	18:0_20:3PE	2.16	3.63	1.76	2.05	6.64	6.75	2.36	2.23	2.53	6.1	1.41	13.95	6.79	1.09	1.99	1.17	2.61	1.11	3.87	4.57	0.33	0.92	1.9	0.74
PE	18:1e_18:1PE	1.16	1.77	0.95	1.25	6.18	5.94	1.38	1	1.86	4	0.69	11.88	8.43	0.56	1	0.7	1.85	0.76	3.12	4.06	0.35	0.35	1.51	0.79
PC	18:0e_22:6PC	0.03	0.06	0.03	0.04	0.08	0.1	0.02	0.04	0.04	0.03	0.02	0.07	0.03	0.01	0.01	0.01	0.02	0.01	0.03	0.02	0	0.01	0.01	0.01
PC	16:0e_20:5PC	0.05	0.07	0.04	0.06	0.07	0.11	0.05	0	0	0	0	0	0	0	0	0	0	0	0	0	0	0	0	0
PC	16:1e_18:2PC	0.02	0.02	0.01	0.02	0.07	0.06	0.01	0	0	0	0	0	0	0	0	0	0	0	0	0	0	0	0	0
PC	18:2_20:4PC	0.02	0.04	0.01	0.02	0.07	0.06	0.02	0	0	0	0	0	0	0	0	0	0	0	0	0	0	0	0	0
PC	18:0e_20:3PC	0.02	0.06	0.02	0.03	0.07	0.09	0.02	0	0	0	0	0	0	0	0	0	0	0	0	0	0	0	0	0
PC	16:0e_14:0PC	0.01	0	0.01	0	0.06	0.12	0.01	0	0	0	0	0	0	0	0	0	0	0	0	0	0	0	0	0
PC	18:0_20:2PC	0.01	0.04	0.02	0.02	0.06	0.06	0.02	0	0	0	0	0	0	0	0	0	0	0	0	0	0	0	0	0
PC	18:1e_18:0PC	0.02	0.04	0.01	0.03	0.06	0.07	0.03	0	0	0	0	0	0	0	0	0	0	0	0	0	0	0	0	0
PC	18:1e_22:4PC	0.02	0.04	0.03	0.04	0.06	0.1	0.02	0	0	0	0	0	0	0	0	0	0	0	0	0	0	0	0	0
PC	20:2_20:4PC	0.01	0.02	0.02	0.02	0.06	0.07	0.01	0	0	0	0	0	0	0	0	0	0	0	0	0	0	0	0	0
PC	20:3_20:4PC	0.01	0.04	0.02	0.02	0.06	0.07	0.02	0	0	0	0	0	0	0	0	0	0	0	0	0	0	0	0	0
PE	18:0_18:1PE	16.29	15.56	7.54	14.03	58.47	60.05	21.12	8.86	22.91	36.18	10.85	94.46	71.32	4.72	8.94	12.01	14.65	5	35.28	45.94	1.52	5.7	27.3	10.97
PE	16:1e_20:5PE	1.74	2.45	1.21	2.07	6.11	5.66	2.74	1.2	2.08	3.86	0.93	9.81	6.95	1.04	1.35	1	3.03	0.77	4.63	6.03	0.19	0.52	1.46	0.7
PS	14:0_18:0PS	0	0.03	0	0	0.15	0.16	0.03	0	0	0	0	0	0	0	0	0	0	0	0	0	0	0	0	0
PS	18:0e_20:3PS	0.05	0.05	0.01	0.03	0.14	0.13	0.08	0	0	0	0	0	0	0	0	0	0	0	0	0	0	0	0	0
PS	16:0_20:2PS	0.01	0.01	0	0.03	0.13	0.12	0.03	0	0	0	0	0	0	0	0	0	0	0	0	0	0	0	0	0
PS	16:1_20:1PS	0.01	0.02	0	0.01	0.13	0.16	0.02	0	0	0	0	0	0	0	0	0	0	0	0	0	0	0	0	0
PS	18:2_20:3PS	0.1	0.1	0.08	0.04	0.13	0.1	0.04	0	0	0	0	0	0	0	0	0	0	0	0	0	0	0	0	0
PS	18:0e_16:0PS	0.04	0.04	0.02	0.04	0.13	0.27	0.16	0	0	0	0	0	0	0	0	0	0	0	0	0	0	0	0	0
PE	18:1_18:2PE	0.57	0.45	0.21	0.43	3.68	3.65	0.7	0.4	0.78	1.49	0.36	6.03	1.83	0.1	0.23	0.4	0.44	0.22	1.05	1.89	0	0.26	0.56	0.33
PE	16:0e_20:4PE	1.01	1.66	0.97	1.08	3.35	3.25	0.94	0.78	1.53	2.56	0.54	6.51	4.71	0.64	1.47	0.28	1.56	0.69	1.95	2.58	0.14	0.39	0.96	0.48
PE	18:0_22:5PE	2.38	3.39	1.92	1.79	3.19	2.58	1.68	2.38	2.97	5.05	1.46	7.86	3.76	0.76	1.94	0.65	1.85	0.92	2.85	4.01	0.47	1.08	2.13	0.76
PE	18:0_20:5PE	1.32	1.76	0.89	1.3	3.09	2.26	1.28	0.81	1.35	2.96	0.84	5.67	2.05	0.55	0.83	0.45	1.74	0.52	1.9	2.81	0.05	0.6	1.09	0.33
PE	18:0e_18:1PE	0.72	0.73	0.39	0.6	3.01	3.32	0.91	0.53	1.04	2.25	0.44	5.61	3.4	0.32	0.4	0.51	0.65	0.22	1.89	2.64	0	0.39	1.2	0.51
PE	18:1e_22:6PE	1.64	3.29	1.69	1.88	2.9	3.96	1.96	1.35	2.27	3.42	1	6.56	5.12	0.75	1.35	0.75	1.35	0.62	2.89	3.94	0.16	0.64	1.92	0.67
PC	14:0_20:4PC	0	0	0	0	0	0	0	0.03	0.04	0.05	0.02	0.1	0.07	0.01	0.02	0.01	0.03	0.02	0.03	0.03	0	1	0.01	0.01
PE	18:1e_18:2PE	0	0	0	0	0	0	0	0.17	0.33	0.88	0.14	1.52	1.46	0.1	0.11	0.03	0.48	0.14	0.69	1.02	0.08	0.03	0.11	0.12
PG	18:1e_20:4BMP	0	0	0	0	0	0	0	0.55	0.99	1.91	0.7	6.14	5.22	0.64	1.22	0.68	2.19	1.14	3.46	2.6	0.31	0.49	1.34	0.51
PG	18:1e_22:4BMP	0	0	0	0	0	0	0	0.09	0.17	0.35	0.16	0.8	0.49	0.1	0.2	0.1	0.37	0.2	0.44	0.43	0.06	0.09	0.17	0.08
PG	18:0_18:1BMP	0	0	0	0	0	0	0	0.06	0.11	0.24	0.08	1	0.36	0	0.07	0.08	0.17	0	0	0.26	0.02	0	0	0
PG	18:1_20:4BMP	0	0	0	0	0	0	0	0.06	0.16	0.22	0.11	0.6	0.59	0.09	0.16	0.08	0.26	0.15	0.37	0.33	0.04	0.08	0.22	0.09
PG	18:1e_22:6BMP	0	0	0	0	0	0	0	0.06	0.15	0.31	0.12	1.1	0.76	0.09	0.17	0.1	0.29	0.14	0.4	0.39	0.03	0.06	0.17	0.05
PG	18:1e_20:5BMP	0	0	0	0	0	0	0	0.05	0.1	0.21	0.08	0.56	0.52	0.09	0.12	0.09	0.28	0.1	0.42	0.39	0.02	0.04	0.12	0.04
PG	18:0_20:4BMP	0	0	0	0	0	0	0	0.04	0.07	0.16	0.05	0.5	0.23	0.04	0.07	0.04	0.13	0.06	0.18	0.17	0.02	0.04	0.1	0.04
PG	18:1e_18:1BMP	0	0	0	0	0	0	0	0.04	0.09	0.25	0.08	1.54	0.9	0.06	0.1	0.06	0.24	0.1	0.37	0.38	0.02	0.04	0.1	0.04
PG	18:2_18:2PG	0	0	0	0	0	0	0	0.03	0.04	0.03	0.01	0.04	0.08	0.03	0.04	0.02	0.05	0.02	0.05	0.06	0.01	0.02	0.02	0.01
PG	18:0_22:5BMP	0	0	0	0	0	0	0	0.02	0.03	0.04	0.01	0.14	0.06	0.01	0.03	0.01	0.04	0.03	0.04	0	0	0.02	0.02	0.01
PE	18:1_20:3PE	0.44	0.33	0.19	0.33	2.89	2.95	0.57	0.2	0.53	1.26	0.2	4.59	1.56	0.09	0.19	0.29	0.44	0.07	1.03	1.24	0.09	0.09	0.57	0.12
PE	18:1e_20:3PE	1.06	1.91	0.91	1.13	2.74	4.25	1.2	0.76	1.21	2.76	0.66	6.47	4.9	0.44	1.06	0.4	0.99	0.33	2.21	2.51	0.09	0.23	0.88	0.34
PE	16:1_18:0PE	0.2	0.25	0.13	0.17	2.67	2.15	0.25	0	0	0	0	0	0	0	0	0	0	0	0	0	0	0	0	0
PE	18:1e_20:5PE	1.75	2.75	1.35	2.02	2.66	2.77	2.39	1.08	2.16	2.36	0.91	4.56	4.14	0.69	1.38	0.55	2.39	1.07	3.36	4.62	0.34	0.54	1.98	0.47
PE	18:1e_22:4PE	2.94	4.91	2.6	3.11	2.59	2.07	1.89	2.05	3.72	4.84	1.66	6.32	5.17	1.18	2.35	0.62	2.64	1.35	3.52	5.05	0.39	1.15	2.16	0.86
PE	16:1e_18:2PE	0.18	0.26	0.19	0.17	2.39	2.48	0.32	0.19	0.4	1.07	0.22	3.76	1.98	0.15	0.45	0.43	0.93	0.4	0.62	1.47	0	0.13	0.26	0.08
PE	18:1_22:5PE	0.47	0.52	0.23	0.41	2.31	2.1	0.48	0.36	0.67	1.44	0.24	4.77	1.51	0.12	0.21	0.26	0.42	0.21	0.73	1.26	0.02	0.22	0.49	0.22
PE	16:0_16:0PE	0.26	0.39	0.16	0.18	2.26	1.84	0.29	0.44	0.52	0.7	0.15	2.77	0.8	0.14	0.41	0.21	0.37	0.22	0.54	0.73	0.1	0.34	0.33	0.18
PE	18:0_22:4PE	1.77	2.77	1.38	1.36	2.13	1.76	1.16	1.39	1.96	4.04	0.88	5.33	2.94	0.78	1.39	1.06	1.44	0.71	1.92	2.66	0.42	0.9	2.02	0.64
PE	16:1e_16:1PE	0.16	0.26	0.13	0.11	1.97	2.48	0.22	0.14	0.26	0.81	0.14	4.23	1.31	0.03	0.16	0.16	0.38	0.07	0.39	0.83	0	0.02	0.07	0.1
PE	18:1_22:6PE	0.42	0.43	0.27	0.55	1.83	1.72	0.54	0.26	0.69	0.81	0.29	3.17	1.34	0.08	0.27	0.26	0.21	0.17	0.9	1.38	0.02	0.09	0.69	0.03
PE	16:0_22:6PE	0.28	0.49	0.27	0.26	1.68	1.21	0.43	0.42	0.46	0.78	0.22	2.1	0.94	0.14	0.17	0.11	0.36	0.11	0.38	0.7	0.05	0.2	0.31	0.1
PS	18:0e_22:4PS	0.04	0.02	0.01	0.07	0.07	0.08	0.03	0	0	0	0	0	0	0	0	0	0	0	0	0	0	0	0	0
PS	16:0e_16:0PS	0	0	0	0.01	0.06	0.06	0	0	0	0	0	0	0	0	0	0	0	0	0	0	0	0	0	0
PS	18:2_22:6PS	0.01	0.01	0.01	0	0.06	0.1	0.01	0	0	0	0	0	0	0	0	0	0	0	0	0	0	0	0	0
PS	14:0_16:0PS	0	0	0	0	0.05	0.06	0.01	0	0	0	0	0	0	0	0	0	0	0	0	0	0	0	0	0
PS	18:0e_18:2PS	0.03	0	0	0.01	0.05	0.07	0.03	0	0	0	0	0	0	0	0	0	0	0	0	0	0	0	0	0
PS	20:3_20:4PS	0.01	0.01	0.01	0	0.05	0.02	0.02	0	0	0	0	0	0	0	0	0	0	0	0	0	0	0	0	0
PS	14:0_18:1PS	0	0	0	0	0.04	0.04	0	0	0	0	0	0	0	0	0	0	0	0	0	0	0	0	0	0
PS	16:0_20:5PS	0.03	0.06	0.02	0.03	0.04	0.08	0.06	0	0	0	0	0	0	0	0	0	0	0	0	0	0	0	0	0
PI	16:1_18:0PI	0.12	0.05	0	0.06	2.77	4.61	0.38	0	0	0	0	0	0	0	0	0	0	0	0	0	0	0	0	0
PI	18:0_18:2PI	0.52	0.26	0.13	0.43	2.62	5.62	1.91	0.39	0.97	0.97	0.64	2.75	4.46	0.46	1.06	1.19	1.4	0.53	2.55	2.38	0.06	0.25	1.26	0.46
PI	18:1_22:4PI	0.19	0.15	0.06	0.22	2.41	2.05	0.18	0.21	0.22	0.65	0.34	2.79	0.75	0.04	0.2	0.09	0.38	0.12	0.49	0.59	0	0.05	0.2	0.07
PI	18:1_20:2PI	0.05	0.03	0.01	0.09	2.25	2.54	0.12	0	0	0	0	0	0	0	0	0	0	0	0	0	0	0	0	0
PI	16:0_16:1PI	0.04	0.04	0.03	0.03	2.19	1.79	0.18	0	0	0	0	0	0	0	0	0	0	0	0	0	0	0	0	0
PI	18:0_20:2PI	0.11	0.14	0.07	0.1	2.15	2.7	0.25	0.1	0.2	0.38	0.13	1.56	0.92	0.07	0.18	0.11	0.23	0.08	0.28	0.65	0.02	0.1	0.19	0.08
PI	18:1e_18:1PI	0.14	0.13	0.07	0.13	1.84	2.12	0.31	0	0	0	0	0	0	0	0	0	0	0	0	0	0	0	0	0
PI	18:1_20:5PI	0.34	0.17	0.16	0.39	1.56	1.67	0.73	0.09	0.49	0.48	0.34	1.21	0.82	0.03	0.09	0.2	0.1	0.04	0.84	0.83	0.02	0.03	0.27	0.16
PI	16:0_22:4PI	0.14	0.18	0.09	0.17	1.53	1.31	0.14	0.19	0.28	0.46	0.18	1.44	0.53	0.12	0.29	0.1	0.41	0.19	0.31	0.3	0.05	0.15	0.11	0.05
PI	18:0e_20:3PI	0.09	0.11	0.07	0.15	1.38	1.12	0.15	0	0	0	0	0	0	0	0	0	0	0	0	0	0	0	0	0
PI	18:1_20:1PI	0.03	0.02	0.01	0.02	1.29	1.7	0.12	0	0	0	0	0	0	0	0	0	0	0	0	0	0	0	0	0
PI	16:0e_20:4PI	0.2	0.33	0.21	0.25	1.19	0.73	0.2	0.37	0.5	0.39	0.08	0.89	0.33	0.09	0.2	0.09	0.18	0.11	0.23	0.3	0.02	0.04	0.17	0.08
PI	16:0_18:2PI	0.12	0.13	0.11	0.07	1.04	0.96	0.29	0.17	0.18	0.33	0.12	1.16	0.67	0.08	0.22	0.12	0.27	0.08	0.38	0.3	0	0.06	0.16	0.11
PI	16:1_20:4PI	0.09	0.06	0.06	0.11	0.91	0.64	0.19	0.2	0.08	0.26	0.12	0.84	0.32	0.01	0.1	0.1	0.08	0.01	0.26	0.18	0	0.02	0.13	0
PI	18:1e_20:3PI	0.08	0.13	0	0.07	0.83	0.78	0.09	0	0	0	0	0	0	0	0	0	0	0	0	0	0	0	0	0
PI	18:1e_22:6PI	0.04	0.05	0.04	0.08	0.75	0.51	0.04	0	0	0	0	0	0	0	0	0	0	0	0	0	0	0	0	0
PI	18:2_20:4PI	0.08	0.14	0.06	0.12	0.72	0.46	0.17	0.18	0	0	0.18	0.61	0.21	0	0	0.16	0.06	0.05	0.11	0.44	0	0	0.03	0.04
PI	16:1_16:1PI	0.01	0	0.02	0.01	0.67	0.36	0.02	0	0	0	0	0	0	0	0	0	0	0	0	0	0	0	0	0
PI	18:0e_18:1PI	0.1	0.05	0.06	0.03	0.67	1.59	0.42	0	0	0	0	0	0	0	0	0	0	0	0	0	0	0	0	0
PI	16:0_20:2PI	0.01	0	0	0.03	0.65	0.64	0.03	0	0	0	0	0	0	0	0	0	0	0	0	0	0	0	0	0
PI	16:0_20:5PI	0.16	0.14	0.08	0.17	0.65	0.93	0.51	0.1	0.21	0.23	0.05	0.59	0.48	0.02	0.05	0.2	0.12	0	0.5	0.45	0	0	0.2	0.05
PI	16:1_20:3PI	0.02	0	0.01	0.01	0.62	0.24	0.04	0	0	0	0	0	0	0	0	0	0	0	0	0	0	0	0	0
PI	18:0e_22:6PI	0.06	0.1	0.06	0.09	0.6	0.6	0.05	0	0	0	0	0	0	0	0	0	0	0	0	0	0	0	0	0
PI	16:1_20:2PI	0	0	0	0	0.59	0.35	0.01	0	0	0	0	0	0	0	0	0	0	0	0	0	0	0	0	0
PI	16:1_20:1PI	0.01	0	0	0	0.58	0.45	0.01	0	0	0	0	0	0	0	0	0	0	0	0	0	0	0	0	0
PI	16:1_18:2PI	0.03	0	0.02	0	0.53	0.22	0.04	0	0	0	0	0	0	0	0	0	0	0	0	0	0	0	0	0
PI	16:0_18:0PI	0.04	0.01	0.02	0.02	0.51	0.98	0.22	0	0	0	0	0	0	0	0	0	0	0	0	0	0	0	0	0
PG	18:0_22:6BMP	0	0	0	0	0	0	0	0.02	0.02	0.04	0.01	0.14	0.07	0.01	0.02	0.01	0.04	0.02	0.05	0.05	0.01	0.02	0.03	0.01
PG	18:1_22:5BMP	0	0	0	0	0	0	0	0.02	0.05	0.06	0.04	0.21	0.11	0.03	0.06	0.02	0.07	0.05	0.11	0.11	0.01	0.02	0.04	0.02
PG	18:1_22:6BMP	0	0	0	0	0	0	0	0.02	0	0.08	0.08	0.24	0.13	0.03	0.03	0.03	0.07	0.04	0.12	0.16	0.01	0.02	0.07	0.03
PG	18:2_20:4BMP	0	0	0	0	0	0	0	0.02	0.04	0.07	0.04	0.23	0.18	0.03	0.06	0.03	0.09	0.05	0.13	0.11	0.01	0.03	0.08	0.03
PG	18:0e_20:4BMP	0	0	0	0	0	0	0	0.02	0.05	0.06	0.04	0.26	0.21	0.03	0.04	0.02	0.09	0.05	0.11	0.09	0.01	0.02	0.06	0.02
PG	18:1e_20:3BMP	0	0	0	0	0	0	0	0.02	0.09	0.17	0.04	0.68	0.53	0.04	0.08	0.05	0.16	0.07	0.24	0.23	0.02	0.02	0.06	0.03
PG	16:0_16:0PG	0	0	0	0	0	0	0	0.01	0.02	0.02	0.01	0.04	0.01	0	0.01	0.01	0.01	0	0.01	0.01	0	0.01	0.01	0.01
PG	16:0_18:0PG	0	0	0	0	0	0	0	0.01	0.01	0.01	0.01	0.02	0.01	0	0.01	0	0.01	0.01	0.01	0.01	0	0.01	0.01	0
PG	16:0_18:2PG	0	0	0	0	0	0	0	0.01	0	0	0	0.01	0.02	0	0	0	0	0	0.01	0.01	0	0	0	0
PG	16:1_18:2PG	0	0	0	0	0	0	0	0.01	0.02	0.02	0	0.05	0.08	0.01	0.01	0.02	0.02	0.01	0.02	0.05	0	0.01	0.01	0.01
PG	16:1_20:3PG	0	0	0	0	0	0	0	0.01	0	0	0	0.02	0.03	0	0	0	0	0	0.01	0.01	0	0	0	0
PG	18:0_18:2PG	0	0	0	0	0	0	0	0.01	0.01	0.01	0.01	0.01	0.04	0	0	0.01	0.01	0.01	0.01	0.03	0	0	0.01	0.01
PG	18:0_20:4PG	0	0	0	0	0	0	0	0.01	0.02	0	0.01	0	0	0	0	0	0	0	0	0.01	0	0	0	0.01
PG	18:1_20:3PG	0	0	0	0	0	0	0	0.01	0.01	0	0.01	0.02	0.03	0.01	0.01	0.01	0.01	0.01	0.02	0.02	0	0	0	0
PS	18:1_18:1PS	7.34	3.73	2.12	5.67	34.65	74.45	20.63	2.18	8.1	6.95	2.59	34.73	24.02	0.94	1.76	3.88	2.55	1.12	13.1	10.34	0.19	0.49	6.66	1.51
PS	18:0_20:4PS	31.37	30.12	16.31	30.03	29.33	32.3	27.99	14.98	37.17	19.03	15.99	47.44	40.13	8.75	15.34	11.37	13.91	9.11	26.51	30.42	2.98	5.59	31.13	9.48
PS	18:0_22:5PS	22.12	24.64	13.09	21.31	26.07	27.04	16.47	14.3	28.41	12.28	9.7	29.25	11.96	4.85	8.15	4.34	6.03	5.77	12.43	9.15	1.46	3.18	9.66	2.77
PS	18:0_20:3PS	11.32	13.12	6.43	11.68	21.47	24.53	15.14	7.05	13.62	8.46	5.98	23.21	13.65	3.04	6.07	3.64	5.43	3.51	10.48	10.29	1.11	1.22	8	1.95
PS	18:0_18:0PS	5.2	5.89	2.95	4.91	13.68	22.32	9.59	2.38	6.48	4.38	2.27	13.85	11.67	1.83	2.33	2.75	3.09	1.77	6.51	5.87	0.45	0.71	4.4	1.05
PS	18:0_22:4PS	9.54	10.24	5.88	9.56	9.82	12.35	7.42	4.78	10.36	5.78	3.68	12.75	5.38	2.54	4.99	2.09	3.21	2.64	5.37	5.03	0.67	1.73	4.78	1.25
PS	18:0_18:2PS	5.06	4.33	2.11	4.63	9.39	9.91	4	2.04	4.89	3.92	2.36	9.4	4.4	0.96	1.79	1.14	1.55	0.85	2.68	2.47	0.19	0.49	1.87	0.79
PS	16:0_18:1PS	1.24	0.58	0.23	1.03	6.33	8.24	3.34	0.55	1.47	1.71	0.72	8.11	5.7	0.25	0.35	1.16	0.55	0.21	1.9	3.3	0.03	0.16	1.62	0.85
PI	18:2_18:2PI	0.01	0.01	0.02	0	0.14	0.12	0.04	0	0	0	0	0	0	0	0	0	0	0	0	0	0	0	0	0
PI	16:1_22:6PI	0	0	0	0.01	0.13	0.09	0.01	0	0	0	0	0	0	0	0	0	0	0	0	0	0	0	0	0
PI	16:1_22:4PI	0.01	0	0	0.01	0.12	0.09	0.01	0	0	0	0	0	0	0	0	0	0	0	0	0	0	0	0	0
PI	18:2_20:2PI	0	0	0	0.01	0.12	0.11	0	0	0	0	0	0	0	0	0	0	0	0	0	0	0	0	0	0
PI	18:2_20:1PI	0.01	0	0	0	0.1	0.03	0.01	0	0	0	0	0	0	0	0	0	0	0	0	0	0	0	0	0
PI	14:0_18:2PI	0.05	0.06	0.04	0.04	0.09	0.05	0.08	0	0	0	0	0	0	0	0	0	0	0	0	0	0	0	0	0
PI	16:0_18:3PI	0.01	0	0.01	0.01	0.09	0.07	0.02	0	0	0	0	0	0	0	0	0	0	0	0	0	0	0	0	0
PS	18:0_18:1PS	83.46	91.77	48.24	81.96	207.76	333.41	153.44	41.11	95.08	74.08	35.06	226.25	166.01	22.42	39.82	40.85	48.07	23.66	104.62	91.74	4.81	12.05	74.46	17.49
PS	16:1_18:1PS	0.08	0.04	0.03	0.07	1.27	1.53	0.25	0	0	0	0	0	0	0	0	0	0	0	0	0	0	0	0	0
PS	16:0_16:1PS	0.05	0.05	0.02	0.07	1.23	1.2	0.23	0	0	0	0	0	0	0	0	0	0	0	0	0	0	0	0	0
PS	18:0_18:3PS	0.79	0.51	0.18	0.55	1.07	0.61	0.44	0.28	0.98	0.49	0.38	1.37	0.76	0.09	0.24	0.21	0.14	0.18	0.39	0.44	0.01	0	0	0.11
PS	18:0_20:1PS	0.45	0.57	0.36	0.4	1.06	1.66	0.9	0.24	0.39	0.57	0.26	1.76	1.25	0.44	0.3	0.4	0.27	0.09	0.4	0.21	0.16	0.26	0.32	0.38
PS	18:1_18:2PS	0.21	0.17	0.06	0.19	1.06	1.62	0.42	0.09	0.31	0.11	0.06	1.26	0.43	0.08	0.04	0.15	0.05	0.03	0.27	0	0	0.04	0	0
PS	18:1_20:1PS	0.08	0.11	0.06	0.15	1.04	1.82	0.25	0	0	0	0	0	0	0	0	0	0	0	0	0	0	0	0	0
PS	16:0_20:4PS	0.29	0.4	0.1	0.24	1.03	0.99	0.61	0.26	0.51	0.16	0.26	2.09	2.01	0.11	0.28	0.57	0.16	0.23	0.7	1.25	0.1	0	0.59	0.22
PS	18:1_22:4PS	0.19	0.15	0.09	0.25	0.87	0.97	0.35	0.1	0.43	0.37	0.06	1.22	0.49	0.03	0.1	0.2	0.07	0.02	0.26	0.2	0.04	0.01	0.27	0.03
PS	18:1e_18:1PS	0.09	0.05	0.01	0.14	0.71	0.96	0.27	0	0	0	0	0	0	0	0	0	0	0	0	0	0	0	0	0
PS	18:1_20:2PS	0.12	0.1	0.11	0.08	0.68	1.19	0.33	0	0	0	0	0	0	0	0	0	0	0	0	0	0	0	0	0
PS	16:0_20:3PS	0.1	0.07	0.03	0.05	0.45	0.46	0.28	0	0	0	0	0	0	0	0	0	0	0	0	0	0	0	0	0
PS	16:0_22:5PS	0.11	0.09	0.07	0.1	0.45	0.44	0.27	0	0	0	0	0	0	0	0	0	0	0	0	0	0	0	0	0
PS	18:0_22:6PS	0.28	0.28	0.11	0.36	0.43	0.63	0.2	16.56	38.1	17.74	10.51	49.61	21.99	5.82	12.31	6.71	8.79	5.22	15.88	15.93	1.85	4.74	16.22	3.68
PS	18:0e_18:0PS	0.16	0.1	0.08	0.11	0.39	0.75	0.3	0	0	0	0	0	0	0	0	0	0	0	0	0	0	0	0	0
PS	18:1_20:5PS	0.17	0.04	0.03	0.05	0.31	0.58	0.24	0	0	0	0	0	0	0	0	0	0	0	0	0	0	0	0	0
PE	18:2_20:1PE	0.01	0	0	0.01	0.07	0.04	0.01	0	0	0	0	0	0	0	0	0	0	0	0	0	0	0	0	0
PE	18:2_22:4PE	0	0	0	0	0.07	0	0.02	0	0	0	0	0	0	0	0	0	0	0	0	0	0	0	0	0
PE	20:4_22:5PE	0	0.02	0	0	0.07	0	0	0	0	0	0	0	0	0	0	0	0	0	0	0	0	0	0	0
PE	14:0_18:2PE	0	0	0	0	0.06	0.03	0	0	0	0	0	0	0	0	0	0	0	0	0	0	0	0	0	0
PE	16:0e_18:0PE	0.01	0.01	0	0	0.06	0.08	0.01	0	0	0	0	0	0	0	0	0	0	0	0	0	0	0	0	0
PE	20:1_20:5PE	0	0	0	0	0.06	0	0	0	0	0	0	0	0	0	0	0	0	0	0	0	0	0	0	0
PE	16:1_18:3PE	0.01	0	0	0	0.05	0.02	0	0	0	0	0	0	0	0	0	0	0	0	0	0	0	0	0	0
PE	18:2_20:5PE	0	0	0	0.02	0.05	0.07	0.01	0	0	0	0	0	0	0	0	0	0	0	0	0	0	0	0	0
PE	20:3_20:3PE	0	0	0	0	0.05	0.01	0.01	0	0	0	0	0	0	0	0	0	0	0	0	0	0	0	0	0
PE	20:3_22:5PE	0	0	0	0	0.05	0.02	0.01	0	0	0	0	0	0	0	0	0	0	0	0	0	0	0	0	0
PE	14:0_22:5PE	0	0	0	0	0.04	0.03	0.01	0	0	0	0	0	0	0	0	0	0	0	0	0	0	0	0	0
PE	14:0_22:6PE	0.01	0	0	0	0.04	0.04	0	0	0	0	0	0	0	0	0	0	0	0	0	0	0	0	0	0
PE	18:1e_20:1PE	0.02	0.04	0.03	0.03	0.04	0.11	0.03	0	0	0	0	0	0	0	0	0	0	0	0	0	0	0	0	0
PG	18:1_18:1PG	0.08	0.07	0.02	0.05	0.13	0.2	0.06	0.07	0.15	0.15	0.09	0.34	0.5	0.04	0.06	0.12	0.09	0.04	0.11	0.27	0.02	0.03	0.11	0.09
PG	16:0_18:1PG	0.154526	0.10053	0.0280778	0.0418221	0.0773611	0.124485	0.0592971	0.25	0.25	0.33	0.15	0.85	0.38	0.12	0.18	0.08	0.34	0.14	0.2	0.22	0.1	0.17	0.18	0.08
PG	18:0_18:1PG	0.02	0.03	0.01	0.03	0.05	0.05	0.03	0.04	0.05	0.08	0.03	0.1	0.17	0.02	0.04	0.05	0.03	0.02	0.04	0.11	0.01	0.03	0.05	0.04
PI	18:1_22:6PI	0.28	0.08	0.1	0.31	5.93	4.59	0.43	0.28	0.65	0.88	0.39	3.81	1	0.09	0.13	0.17	0.33	0.09	0.44	0.57	0.01	0.06	0.3	0.09
PI	16:0_20:3PI	0.35	0.46	0.27	0.34	5.75	4.96	0.54	0.35	0.48	0.68	0.33	3.57	1.23	0.15	0.33	0.19	0.62	0.25	0.61	0.54	0.06	0.15	0.26	0.08
PI	18:0_22:5PI	1.47	1.39	0.85	1.68	5.58	8.77	1.64	1.34	2.03	2.1	1.91	3.93	3.49	0.59	1.93	0.83	2.12	1.16	2.34	2.43	0.29	0.8	1.5	0.57
PI	18:1_22:5PI	0.42	0.34	0.15	0.41	5.1	4.36	0.56	0.26	0.77	0.88	0.5	3.6	1.68	0.06	0.24	0.34	0.54	0.16	1.1	1.15	0.04	0.18	0.38	0.17
PI	18:1_18:2PI	0.54	0.3	0.22	0.48	4.65	5.14	1.16	0.26	0.74	0.87	0.48	5.04	2.9	0.05	0.28	0.79	0.49	0.09	1.18	1.65	0.04	0.11	0.53	0.37
PI	18:1e_20:4PI	1.31	1.77	1.07	1.6	4.56	4.73	1.15	0.74	0.83	0.92	0.75	2.72	1.66	0.16	0.56	0.59	0.71	0.34	1.16	1.81	0.09	0.26	0.69	0.19
PI	18:0e_20:4PI	1.64	2.34	1.44	2.14	4.04	5.06	1.54	1.04	1.96	1.44	1.1	3.11	2.41	0.52	0.83	0.73	1.28	0.58	1.64	1.79	0.25	0.42	1.15	0.43
PI	16:0_22:6PI	0.2	0.22	0.16	0.28	3.92	3.53	0.29	0.26	0.34	0.73	0.41	2.49	1.09	0.07	0.21	0.07	0.43	0.21	0.37	0.38	0	0.14	0.29	0.1
PI	16:0_22:5PI	0.35	0.54	0.26	0.36	3.3	3.75	0.67	0.45	0.51	0.85	0.37	3.31	1.47	0.22	0.75	0.23	0.9	0.47	0.79	0.69	0.09	0.31	0.41	0.12
PI	18:0_20:5PI	1.54	0.89	0.58	1.48	3.28	5.63	3.15	0.9	1.52	1.69	1.28	2.03	3.37	0.25	0.42	1.3	0.93	0.36	3.11	3.38	0.04	0.21	2.58	0.65
PI	18:0_22:4PI	0.58	0.52	0.36	0.74	3.14	3.8	0.65	0.58	1.14	1.5	0.65	2.35	1.88	0.36	0.92	0.45	0.85	0.65	1.26	1.12	0.12	0.38	0.62	0.34
PG	18:2_20:3PG	0	0	0	0	0	0	0	0.01	0.01	0.01	0	0.02	0.03	0.01	0.01	0.01	0.01	0.01	0.02	0.02	0	0.01	0.01	0
PG	18:0e_18:1PG	0	0	0	0	0	0	0	0.01	0.01	0.02	0.01	0.02	0.02	0.01	0.01	0.01	0.02	0.01	0.01	0.02	0.01	0.01	0.01	0.01
PG	16:1_20:4BMP	0	0	0	0	0	0	0	0.01	0.01	0.02	0.01	0.08	0.07	0	0.02	0.02	0.03	0.01	0.03	0.03	0	0	0.02	0
PG	18:0_18:2BMP	0	0	0	0	0	0	0	0.01	0.01	0.02	0.01	0.08	0	0	0	0	0.02	0	0	0	0	0	0	0
PG	18:0_22:4BMP	0	0	0	0	0	0	0	0.01	0.01	0.02	0.01	0.08	0.02	0.01	0.02	0.01	0.03	0.02	0.02	0.02	0.01	0.01	0.01	0.01
PG	18:1_18:1BMP	0	0	0	0	0	0	0	0.01	0.12	0.15	0.1	0.63	0.47	0.04	0.05	0.04	0.11	0.06	0.12	0.3	0.01	0	0.1	0.06
PG	18:1_20:5BMP	0	0	0	0	0	0	0	0.01	0.02	0.03	0.02	0.08	0.09	0.01	0.02	0.02	0.04	0.02	0.06	0.07	0.01	0.01	0.02	0.01
PG	18:1_22:4BMP	0	0	0	0	0	0	0	0.01	0.02	0.03	0.02	0.09	0.07	0.01	0.03	0.01	0.04	0.03	0.06	0.05	0.01	0.01	0.03	0.01
PG	18:0e_22:4BMP	0	0	0	0	0	0	0	0.01	0.02	0.02	0.01	0.07	0.04	0.01	0.02	0.01	0.03	0.02	0.02	0.02	0	0.01	0.01	0.01
PG	18:0e_22:6BMP	0	0	0	0	0	0	0	0.01	0.01	0.01	0.01	0.05	0.05	0	0.01	0	0.01	0.01	0.02	0.02	0	0	0.01	0
PG	18:1e_16:0BMP	0	0	0	0	0	0	0	0.01	0.01	0.02	0.01	0.06	0.03	0	0.01	0.01	0.01	0.01	0	0	0	0	0	0
PS	16:1_18:0PS	0.94	1.06	0.4	0.83	5.43	6.48	1.72	0.6	1.17	1.91	0.59	6.93	1.99	0.38	0.41	0.55	0.82	0.35	1.22	1.13	0.05	0.25	0.72	0.14
PS	18:1e_18:0PS	0.96	1.06	0.55	0.85	4.02	5.29	1.79	0.45	0.98	1.39	0.45	3.52	2.08	0.25	0.5	0.26	0.56	0.21	0.97	1.08	0.12	0.23	0.68	0.16
PS	18:1_20:3PS	1.64	2.23	1.34	2.01	4.01	5.69	3.05	0.89	4.73	3.39	2.21	11.11	8.68	1.32	3.39	2.55	3.3	1.84	8.59	6.7	0.6	1.1	5.55	1.46
PS	18:0_20:2PS	1.01	1.25	0.7	1.3	3.22	4.63	1.62	0.58	1.3	0.93	0.49	3.51	1.66	0.38	0.55	0.59	0.58	0.26	0.91	0.78	0.07	0.14	0.89	0.17
PS	18:1_20:4PS	0.98	0.81	0.24	0.87	2.59	3.91	1.82	0.23	1.73	1.11	0.43	6.36	4.49	0.25	0.44	1.11	0.6	0.23	2.61	2.57	0.1	0.06	2.07	0.35
PS	16:0_16:0PS	0.34	0.27	0.08	0.19	2.44	2.4	1.15	0.28	0.32	0.45	0.25	3	2.22	0.02	0.23	0.86	0.18	0.03	0.61	1.43	0.06	0.06	0.62	0.39
PS	18:0_20:5PS	2.62	1.92	0.61	2.63	2.24	2.02	1.87	1.11	2.87	1.68	1.2	4.05	1.99	0.81	1.11	0.7	0.92	0.44	1.02	1.75	0.14	0.16	0.98	0.62
PS	18:0e_18:1PS	0.79	0.58	0.38	0.71	1.97	4.11	1.58	0.28	0.95	0.55	0.3	2.2	1.69	0.24	0.38	0.22	0.44	0.21	1.05	0.91	0	0.13	0.7	0.18
PS	16:0_18:0PS	0.36	0.31	0.19	0.23	1.89	2.71	1.85	0.38	0.55	0.58	0.06	2.81	1.9	0.07	0.24	0.76	0.35	0.31	1.12	1.41	0.09	0.05	1	0.45
PS	18:1_22:5PS	0.54	0.51	0.28	0.58	1.8	2.11	0.69	0.26	0.6	0.35	0.24	1.85	0.86	0.01	0.12	0.26	0.25	0.17	0.4	0.44	0.01	0.11	0.4	0.19
PS	16:0_18:2PS	0.03	0.07	0.02	0.04	0.3	0.23	0.12	0	0	0	0	0	0	0	0	0	0	0	0	0	0	0	0	0
PS	18:1_18:3PS	0.08	0.03	0.02	0.08	0.3	0.26	0.19	0	0	0	0	0	0	0	0	0	0	0	0	0	0	0	0	0
PS	18:0e_20:4PS	0.15	0.12	0.02	0.21	0.23	0.18	0.13	0	0	0	0	0	0	0	0	0	0	0	0	0	0	0	0	0
PS	18:1e_16:0PS	0.02	0	0.01	0.01	0.22	0.17	0.09	0	0	0	0	0	0	0	0	0	0	0	0	0	0	0	0	0
PS	20:3_20:3PS	0.15	0.08	0.09	0.18	0.2	0.05	0.2	0	0	0	0	0	0	0	0	0	0	0	0	0	0	0	0	0
PS	16:1_20:3PS	0.02	0.05	0.04	0.05	0.19	0.21	0.03	0	0	0	0	0	0	0	0	0	0	0	0	0	0	0	0	0
PS	16:0_22:4PS	0.03	0.05	0.02	0.02	0.17	0.04	0.08	0	0	0	0	0	0	0	0	0	0	0	0	0	0	0	0	0
PI	16:0_20:4PI	4.57	6.81	4.55	5.61	18.78	17.93	4.7	4.18	4.62	5.03	3.25	13.06	8.91	1.2	2.72	2.06	3.05	1.37	4.99	4.88	0.6	1.12	3.12	1.29
PI	16:1_18:1PI	0.37	0.16	0.16	0.32	18.5	15.84	0.94	0.28	0.79	2.03	0.47	23.6	4.66	0.09	0.36	0.61	1.11	0.21	1.36	1.78	0.02	0.17	0.39	0.17
PI	18:1_20:3PI	0.8	0.59	0.32	0.73	13.78	12.16	0.86	0.53	0.73	1.86	0.71	7.94	2.6	0.12	0.3	0.48	0.55	0.09	1.12	1.19	0.07	0.15	0.37	0.2
PI	18:0_18:1PI	1.56	0.72	0.3	1.38	13.56	29.74	6.07	1.12	2.75	3.58	2.09	16.11	19.62	0.99	2.69	4.2	3.9	1.95	8.12	10.16	0.2	0.75	4.1	2.07
PI	16:0_18:1PI	0.62	0.43	0.31	0.62	9.22	14.81	2.42	0.48	1.27	1.77	1.22	12.61	8	0.38	1.35	1.41	1.94	0.65	2.53	2.91	0.11	0.35	1.37	0.63
PI	18:0_22:6PI	1.13	0.76	0.6	1.22	8.24	10.78	1.44	1.13	1.61	2.29	1.47	4.79	4.11	0.43	1.17	0.56	1.31	0.76	1.94	1.97	0.14	0.58	1.42	0.58
PE	14:0_20:4PE	0.01	0	0	0	0.14	0.11	0.01	0	0	0	0	0	0	0	0	0	0	0	0	0	0	0	0	0
PE	18:0e_16:0PE	0.03	0.06	0.03	0.01	0.14	0.19	0.05	0	0	0	0	0	0	0	0	0	0	0	0	0	0	0	0	0
PE	20:4_20:4PE	0.04	0.07	0.04	0.05	0.13	0.1	0.04	0	0	0	0	0	0	0	0	0	0	0	0	0	0	0	0	0
PE	16:1e_14:0PE	0	0.01	0	0	0.12	0.12	0.01	0	0	0	0	0	0	0	0	0	0	0	0	0	0	0	0	0
PE	18:2_22:6PE	0	0	0.01	0.02	0.12	0.06	0.04	0	0	0	0	0	0	0	0	0	0	0	0	0	0	0	0	0
PE	16:0_20:1PE	0.01	0.01	0	0.01	0.11	0.09	0.02	0	0	0	0	0	0	0	0	0	0	0	0	0	0	0	0	0
PE	18:0e_20:3PE	0.04	0.1	0.07	0.05	0.11	0.11	0.06	0	0	0	0	0	0	0	0	0	0	0	0	0	0	0	0	0
PE	16:0_18:3PE	0.02	0.03	0.02	0.01	0.1	0.07	0.01	0	0	0	0	0	0	0	0	0	0	0	0	0	0	0	0	0
PE	16:0e_18:2PE	0.02	0	0.01	0.02	0.09	0.13	0.02	0	0	0	0	0	0	0	0	0	0	0	0	0	0	0	0	0
PE	18:2_20:3PE	0.02	0	0.02	0	0.09	0.13	0.03	0	0	0	0	0	0	0	0	0	0	0	0	0	0	0	0	0
PE	18:1e_18:3PE	0.02	0.04	0	0.02	0.09	0.11	0.03	0	0	0	0	0	0	0	0	0	0	0	0	0	0	0	0	0
PE	16:0e_16:1PE	0.02	0.02	0.01	0.01	0.08	0.2	0.03	0	0	0	0	0	0	0	0	0	0	0	0	0	0	0	0	0
PE	16:1_20:2PE	0	0	0.01	0	0.07	0.1	0	0	0	0	0	0	0	0	0	0	0	0	0	0	0	0	0	0
PE	16:0_18:2PE	0.25	0.38	0.19	0.16	1.57	1.26	0.23	0.33	0.42	1.09	0.14	2.47	0.69	0.24	0.27	0.15	0.38	0.31	0.52	0.64	0.02	0.34	0.19	0.19
PE	18:1_22:4PE	0.33	0.4	0.26	0.27	1.4	1.09	0.32	0.34	0.46	1.35	0.26	3.67	1.31	0.08	0.22	0.23	0.28	0.14	0.83	1.17	0.05	0.22	0.35	0.22
PE	16:0_22:5PE	0.32	0.61	0.26	0.27	1.38	1.11	0.31	0.32	0.37	0.86	0.18	2.18	0.92	0.13	0.25	0.19	0.44	0.1	0.47	0.8	0.05	0.13	0.22	0.06
PE	16:0e_22:5PE	0.49	0.84	0.44	0.42	1.24	0.94	0.39	0.54	0.77	1.23	0.33	3.15	1.04	0.24	0.57	0.09	0.55	0.36	0.7	0.95	0.05	0.41	0.27	0.14
PE	16:1_16:1PE	0.04	0.01	0	0.02	1.23	0.65	0.04	0	0	0	0	0	0	0	0	0	0	0	0	0	0	0	0	0
PE	18:0e_20:4PE	1.8	2.9	1.47	1.88	1.18	1.35	1.56	1.59	2.42	3.5	1.14	6.57	4.4	0.78	1.75	0.56	1.89	1.09	2.62	3.3	0.14	0.75	2.01	0.69
PE	16:0_20:3PE	0.17	0.22	0.15	0.12	1.16	1.05	0.2	0.26	0.28	0.6	0.08	1.84	0.62	0.06	0.16	0.2	0.26	0.07	0.37	0.14	0.09	0.13	0.21	0.04
PE	16:0_18:0PE	0.15	0.18	0.1	0.11	0.97	0.91	0.21	0.18	0.26	0.59	0.13	1.57	0.71	0.09	0.07	0.19	0.22	0.03	0.37	0.32	0.12	0.15	0.32	0.25
PE	16:0e_18:1PE	0.07	0.15	0.06	0.1	0.97	0.56	0.1	0.18	0.34	0.61	0.09	1.99	1.08	0.04	0.16	0.06	0.32	0	0.72	0.93	0.16	0.09	0.43	0.2
PE	16:0_22:4PE	0.24	0.47	0.21	0.19	0.95	0.54	0.18	0.36	0.22	0.81	0.23	1.84	0.51	0.07	0.33	0.04	0.41	0.31	0.39	0.41	0.09	0.15	0.13	0.22
PE	16:1_22:5PE	0.64	1.07	0.65	0.65	0.92	0.93	0.5	0.54	0.85	1.52	0.3	2.15	1.53	0.19	0.49	0.43	0.54	0.26	0.84	1.31	0.07	0.37	0.41	0.04
PE	18:1_20:5PE	0.28	0.22	0.11	0.26	0.83	0.8	0.26	0	0	0	0	0	0	0	0	0	0	0	0	0	0	0	0	0
PE	18:1_20:2PE	0.05	0.04	0.02	0.05	0.74	0.68	0.09	0	0	0	0	0	0	0	0	0	0	0	0	0	0	0	0	0
PE	16:0e_22:4PE	0.36	0.61	0.32	0.4	0.73	0.51	0.19	0.41	0.46	1.09	0.25	2.05	0.97	0.28	0.42	0.11	0.58	0.26	0.36	0.58	0.07	0.24	0.23	0.02
PE	18:1e_16:1PE	0.03	0.12	0.07	0.03	0.72	0.8	0.08	0	0	0	0	0	0	0	0	0	0	0	0	0	0	0	0	0
PE	16:1e_16:0PE	0.1	0.23	0.1	0.09	0.71	0.7	0.18	0.16	0.23	0.42	0.15	1.37	0.56	0.08	0.19	0.27	0.32	0.23	0.33	0.49	0.21	0.12	0.11	0.13
PE	16:0_20:5PE	0.13	0.18	0.1	0.11	0.69	0.42	0.15	0	0	0	0	0	0	0	0	0	0	0	0	0	0	0	0	0
PE	16:1_22:6PE	0.29	0.55	0.24	0.3	0.69	0.64	0.3	0.22	0.45	0.78	0.2	1.49	0.85	0.23	0.19	0.13	0.11	0.14	0.33	0.45	0.05	0.09	0.24	0.02
PE	18:0_20:2PE	0.1	0.19	0.1	0.09	0.67	0.52	0.11	0	0	0	0	0	0	0	0	0	0	0	0	0	0	0	0	0
PE	18:1_20:1PE	0.05	0.08	0.04	0.08	0.67	0.7	0.1	0	0	0	0	0	0	0	0	0	0	0	0	0	0	0	0	0
PE	14:0_18:1PE	0.03	0.02	0.01	0.04	0.66	0.66	0.05	0	0	0	0	0	0	0	0	0	0	0	0	0	0	0	0	0
PE	16:0e_22:6PE	0.16	0.24	0.16	0.17	0.62	0.53	0.17	0	0	0	0	0	0	0	0	0	0	0	0	0	0	0	0	0
PE	18:1e_18:0PE	0.07	0.12	0.08	0.09	0.58	0.68	0.13	0	0	0	0	0	0	0	0	0	0	0	0	0	0	0	0	0
PE	18:0e_22:5PE	0.45	0.89	0.42	0.46	0.57	0.47	0.32	0.36	0.62	0.89	0.24	1.33	0.82	0.2	0.46	0.1	0.31	0.41	0.71	1.1	0.09	0.13	0.34	0.12
PE	16:1_20:5PE	0.25	0.35	0.2	0.28	0.55	0.59	0.29	0.21	0.39	0.54	0.11	1.12	0.91	0.21	0.21	0.05	0.24	0.1	0.5	0.6	0.12	0.07	0.31	0.06
PE	16:1_22:4PE	0.44	0.74	0.37	0.39	0.51	0.52	0.3	0.27	0.51	1	0.24	1.33	0.73	0.06	0.25	0.13	0.36	0.19	0.59	0.89	0.09	0.11	0.32	0.08
PE	16:0e_20:5PE	0.13	0.25	0.1	0.13	0.49	0.43	0.16	0	0	0	0	0	0	0	0	0	0	0	0	0	0	0	0	0
PE	16:1e_20:2PE	0.05	0.11	0.06	0.06	0.46	0.74	0.09	0	0	0	0	0	0	0	0	0	0	0	0	0	0	0	0	0
PE	18:2_20:4PE	0.18	0	0.2	0	0.42	0.4	0.21	0.2	0.4	0.75	0.22	1.51	0.44	0.06	0.4	0.17	0.31	0.1	0.37	0.85	0.12	0.17	0.34	0.25
PE	18:0e_16:1PE	0.05	0.02	0.03	0.03	0.4	0.47	0.05	0	0	0	0	0	0	0	0	0	0	0	0	0	0	0	0	0
PE	16:1_18:2PE	0.02	0.03	0	0.01	0.38	0.31	0.02	0	0	0	0	0	0	0	0	0	0	0	0	0	0	0	0	0
PE	14:0_16:0PE	0.01	0.02	0	0.01	0.35	0.2	0.02	0	0	0	0	0	0	0	0	0	0	0	0	0	0	0	0	0
PE	16:0e_20:3PE	0.06	0.12	0.05	0.06	0.35	0.47	0.07	0	0	0	0	0	0	0	0	0	0	0	0	0	0	0	0	0
PE	16:1e_18:0PE	0.05	0.09	0.05	0.04	0.35	0.44	0.07	0	0	0	0	0	0	0	0	0	0	0	0	0	0	0	0	0
PE	18:0_18:3PE	0.15	0.12	0.06	0.09	0.34	0.25	0.08	0	0	0	0	0	0	0	0	0	0	0	0	0	0	0	0	0
PE	18:1e_16:0PE	0.17	0.29	0.18	0.16	0.32	0.72	0.22	0.24	0.42	0.55	0.13	1.76	0.87	0.07	0.26	0.22	0.27	0.16	0	0.65	0.14	0.06	0	0.25
PE	18:0e_22:4PE	0.33	0.61	0.31	0.33	0.31	0.27	0.19	0.35	0.59	0.93	0.21	1.09	0.46	0.32	0.28	0.09	0.32	0.13	0.38	0.43	0.16	0.22	0.17	0.04
PE	16:1e_18:3PE	0.04	0.05	0.01	0.03	0.27	0.34	0.04	0	0	0	0	0	0	0	0	0	0	0	0	0	0	0	0	0
PE	14:0_16:1PE	0	0.01	0	0	0.26	0.11	0.01	0	0	0	0	0	0	0	0	0	0	0	0	0	0	0	0	0
PE	18:0_20:1PE	0.08	0.1	0.07	0.07	0.26	0.25	0.1	0	0	0	0	0	0	0	0	0	0	0	0	0	0	0	0	0
PE	18:0e_18:2PE	0.04	0.07	0.03	0.02	0.25	0.24	0.09	0	0	0	0	0	0	0	0	0	0	0	0	0	0	0	0	0
PE	18:0e_20:5PE	0.17	0.26	0.12	0.18	0.24	0.29	0.16	0	0	0	0	0	0	0	0	0	0	0	0	0	0	0	0	0
PE	16:0_20:2PE	0.01	0.03	0.02	0.01	0.23	0.17	0.02	0	0	0	0	0	0	0	0	0	0	0	0	0	0	0	0	0
PE	16:1e_20:1PE	0.04	0.06	0.04	0.03	0.23	0.23	0.05	0	0	0	0	0	0	0	0	0	0	0	0	0	0	0	0	0
PE	16:1_20:1PE	0	0	0	0.01	0.2	0.1	0.01	0	0	0	0	0	0	0	0	0	0	0	0	0	0	0	0	0
PE	18:0e_18:0PE	0.04	0.07	0.03	0.04	0.2	0.15	0.07	0	0	0	0	0	0	0	0	0	0	0	0	0	0	0	0	0
PG	16:1_18:1PG	0.0255252	0.00117809	0.00378952	0.00594934	0.0204202	0.0504614	0.0147261	0.04	0.05	0.08	0.03	0.32	0.4	0.02	0.03	0.05	0.06	0.02	0.08	0.18	0.01	0.02	0.04	0.03
PG	18:1_18:2PG	0.02	0.04	0.02	0.02	0.02	0.07	0.02	0.04	0.05	0.04	0.03	0.08	0.17	0.02	0.04	0.04	0.05	0.03	0.07	0.11	0.01	0.02	0.03	0.02
PI	18:0_20:4PI	76.57	83.14	58.92	86.3	110.34	146.77	51.21	36.41	57.04	42.91	40.15	71.25	72.32	18.74	28.14	19.28	35.7	16.88	51.77	51.8	9.41	14.22	39.49	14.65
PI	18:1_18:1PI	6.01	2.6	1.55	5.59	66.71	109.16	13.66	3.6	10.06	16.3	9.19	77.73	53.54	1.23	4.01	8.58	7.13	2.07	17.76	20.57	0.36	1.23	9.57	5.01
PI	18:1_20:4PI	9.68	8.31	5.06	10.31	53.57	42.33	8.37	5.72	11.62	13.12	9.1	37.11	20.2	1.15	3.5	3.19	4.97	1.87	9.52	10.46	0.65	1.67	4.9	1.94
PI	18:0_20:3PI	4.22	4.71	3	4.47	31.03	42.98	5.53	2.41	3.97	5.03	2.99	17.43	13.34	1.75	3.05	1.93	3.86	1.85	5.68	6.07	0.64	0.85	2.63	1.03
PE	16:1_20:3PE	0.01	0	0	0	0.19	0	0	0	0	0	0	0	0	0	0	0	0	0	0	0	0	0	0	0
PE	18:1_18:3PE	0.04	0.02	0.01	0.03	0.18	0.17	0.03	0	0	0	0	0	0	0	0	0	0	0	0	0	0	0	0	0
PE	16:0e_16:0PE	0.03	0.05	0.02	0.01	0.17	0.13	0.03	0	0	0	0	0	0	0	0	0	0	0	0	0	0	0	0	0
PE	18:0e_22:6PE	0.13	0.21	0.2	0.11	0.17	0.18	0.19	0	0	0	0	0	0	0	0	0	0	0	0	0	0	0	0	0
PE	18:2_18:2PE	0.02	0.01	0.01	0.01	0.16	0.14	0.03	0	0	0	0	0	0	0	0	0	0	0	0	0	0	0	0	0
PE	18:1e_20:2PE	0.03	0.06	0.03	0.04	0.16	0.18	0.05	0	0	0	0	0	0	0	0	0	0	0	0	0	0	0	0	0
PE	14:0_18:0PE	0.04	0.05	0.01	0.01	0.14	0.15	0.02	0	0	0	0	0	0	0	0	0	0	0	0	0	0	0	0	0
PG	18:1e_18:2BMP	0	0	0	0	0	0	0	0.01	0.01	0.05	0.01	0.2	0.12	0.01	0.02	0.01	0.05	0.02	0.06	0.06	0	0	0.01	0.01
PI	20:4_20:4PI	0	0	0	0	0	0	0	0.31	0	0.09	0.11	0.2	0.29	0.07	0.06	0.12	0.05	0.05	0.12	0.2	0.01	0.08	0.06	0.13
PI	14:0_20:4PI	0	0	0	0	0	0	0	0.16	0.36	0.31	0.28	1.24	0.85	0.13	0.2	0.09	0.29	0.08	0.6	0.31	0.03	0.06	0.27	0.07
PI	22:6_22:6PI	0	0	0	0	0	0	0	0.13	0	0.01	0.01	0.01	0	0	0	0	0	0	0	0	0	0	0	0.01
PS	18:1_22:6PS	0	0	0	0	0	0	0	0.34	1.02	0.6	0.33	4.49	1.79	0.15	0.13	0.22	0.18	0.06	0.8	0.89	0.01	0.07	0.55	0.22
PI	18:0_18:3PI	0.12	0.03	0.03	0.02	0.45	0.6	0.17	0	0	0	0	0	0	0	0	0	0	0	0	0	0	0	0	0
PI	16:0_16:0PI	0.05	0.02	0.01	0.05	0.44	0.68	0.12	0	0	0	0	0	0	0	0	0	0	0	0	0	0	0	0	0
PI	18:1e_22:4PI	0.07	0.08	0.01	0.09	0.39	0.29	0.04	0	0	0	0	0	0	0	0	0	0	0	0	0	0	0	0	0
PI	16:0e_18:1PI	0.08	0.01	0	0	0.32	0.05	0.05	0	0	0	0	0	0	0	0	0	0	0	0	0	0	0	0	0
PI	18:1e_18:0PI	0	0.03	0	0.01	0.31	0.2	0.09	0	0	0	0	0	0	0	0	0	0	0	0	0	0	0	0	0
PI	18:1_18:3PI	0.06	0.01	0.03	0.04	0.3	0.26	0.03	0	0	0	0	0	0	0	0	0	0	0	0	0	0	0	0	0
PI	18:0e_22:4PI	0.04	0.1	0.03	0.04	0.26	0.25	0	0	0	0	0	0	0	0	0	0	0	0	0	0	0	0	0	0
PI	18:1e_20:5PI	0.07	0.06	0.05	0.06	0.23	0.2	0.08	0	0	0	0	0	0	0	0	0	0	0	0	0	0	0	0	0
PI	16:1_22:5PI	0.01	0	0.01	0.02	0.22	0.17	0.03	0	0	0	0	0	0	0	0	0	0	0	0	0	0	0	0	0
PI	16:0e_22:4PI	0.02	0.03	0.04	0.04	0.2	0.08	0.01	0	0	0	0	0	0	0	0	0	0	0	0	0	0	0	0	0
PI	18:0e_20:5PI	0.06	0.04	0.03	0.07	0.17	0.18	0.16	0	0	0	0	0	0	0	0	0	0	0	0	0	0	0	0	0
PI	18:0e_18:2PI	0.02	0.02	0.01	0.03	0.16	0.2	0.06	0	0	0	0	0	0	0	0	0	0	0	0	0	0	0	0	0
PI	18:2_22:6PI	0	0	0	0	0.15	0.08	0	0	0	0	0	0	0	0	0	0	0	0	0	0	0	0	0	0
PI	14:0_18:1PI	0	0.01	0.07	0	0.14	0.32	0.01	0	0	0	0	0	0	0	0	0	0	0	0	0	0	0	0	0
PI	16:0_20:1PI	0	0	0	0.01	0.14	0.14	0	0	0	0	0	0	0	0	0	0	0	0	0	0	0	0	0	0
PE	16:1_20:4PE	2.57	5.06	2.85	2.88	5.86	5.65	2.64	2.04	3.42	4.59	1.35	9.95	7.89	1.05	1.78	1.01	2.83	1.5	4.46	5.17	0.47	1.18	3.02	1.09
PE	16:1_18:1PE	0.45	0.49	0.21	0.35	5.23	5.17	0.46	0.43	0.98	1.92	0.41	8.44	2.59	0.26	0.33	0.26	0.79	0.1	0.84	1.39	0.05	0.2	0.32	0.3
PE	18:0_18:2PE	1.51	2.03	1.12	1.28	4.59	4.54	1.48	1.53	2.26	4.33	0.95	8.98	4.03	0.4	1.49	0.78	2.13	1.11	3.06	3.18	0.14	0.63	1.47	0.64
PE	18:1e_22:5PE	4.04	7.29	3.95	4.19	4.21	3.71	3.07	3.3	5.47	6.97	2.22	9.82	6.86	1.58	3.21	1.28	3.64	1.86	4.92	6.65	0.42	1.15	3.54	0.9
PE	16:0_16:1PE	0.24	0.37	0.14	0.18	4.12	2.63	0.22	0.35	0.51	1.12	0.21	4.85	0.78	0.17	0.21	0.1	0.37	0.12	0.6	0.8	0.07	0.09	0.1	0.06
PE	18:0_22:6PE	1.68	2.47	1.33	1.54	3.86	3.16	1.49	1.75	2.51	3.78	0.96	7.55	3.24	0.59	1.23	0.55	1.41	0.83	2.58	2.58	0.23	0.83	1.6	0.59
PS	16:0_18:3PS	0.01	0.03	0.01	0	0.11	0.09	0	0	0	0	0	0	0	0	0	0	0	0	0	0	0	0	0	0
PS	16:0_20:1PS	0.01	0	0.01	0.01	0.11	0.12	0.03	0	0	0	0	0	0	0	0	0	0	0	0	0	0	0	0	0
PS	16:0e_18:1PS	0.01	0.02	0.06	0.06	0.11	0	0	0	0	0	0	0	0	0	0	0	0	0	0	0	0	0	0	0
PS	18:0e_22:6PS	0.01	0.01	0.03	0.1	0.11	0.16	0.06	0	0	0	0	0	0	0	0	0	0	0	0	0	0	0	0	0
PS	18:2_20:4PS	0.02	0.01	0	0.03	0.08	0.07	0.04	0	0	0	0	0	0	0	0	0	0	0	0	0	0	0	0	0
PS	16:1_20:4PS	0.01	0.01	0	0	0.07	0.05	0.01	0	0	0	0	0	0	0	0	0	0	0	0	0	0	0	0	0

## Sheet: Sheet2
Phospholipids	Ions (m/z)
16:0_18:1PI	835.5 → 281.2
18:1_18:1PI	861.5 → 281.2
18:1_18:1PS	773.5 → 281.2
16:0_18:1PS	835.5 → 281.2
18:1_18:0PC	846.5 → 281.2
18:1_18:1PE	742.5 → 281.2
16:0_18:1PC	818.5 → 281.2
18:1_18:1PC	844.5 → 281.2
16:0_18:1PA	673.6 → 255.2
18:1_18:0PA	701.6 → 283.2
18:1_14:0PS	835.5 → 281.2
18:1_22:6PA	861.5 → 281.2
18:1_22:6PC	861.5 → 281.2
16:0_22:6PS	760.5 → 255.2
16:0_16:0PI	809.5 → 255
18:1_18:0PE	744.5 → 281.2
18:1_18:1PG	773.5 → 281.2
18:1_14:0PA	861.5 → 281.2
18:1_14:0PC	773.5 → 281.2
