# Supplementary material for: A metabolic associated fatty liver disease risk variant in MBOAT7 regulates toll like receptor induced outcomes
Source: Nat Commun. 2022 Dec 6;13:7430. doi: 10.1038/s41467-022-35158-9 (PMC9726889; doi:10.1038/s41467-022-35158-9)
Supplement: Supplementary file 6 — Source Data [file 41467_2022_35158_MOESM6_ESM.xlsx]

## Sheet: Figure 1
Figure 1 B
	Pam3Cys4					Poly(l:C)					CpG					LPS
	CC	CT	TT			CC	CT	TT			CC	CT	TT			CC	CT	TT
	4117.61	1179.31	7438.97			22.584	78.3198	60.7483			74.1853	23.8561	17.2569			146.139	8829.64	18456.4
	179.187	1453.33	4491.98			94.4601	74.2648	43.748			27.8329	131.909	67.9041			90.6536	3891.42	3780.45
	793.599	2246.92	3206.86			120.221	43.5743	23.3032			32.1177	37.5316	137.077			3253.33	1949.42	53245.9
	102.101	133.101	4611.11			96.9249	156.636	26.1189			26.3638	14.315	152.025			1283.59	4917.9	14378.2
	261.646	111.873	2436.78			39.6784	20.2782	22.5686			35.668	20.9938	49.776			1172.62	3780.45	44146.2
	587.348	820.465	7637.72			9.78301	34.1989	26.1189			31.0159	45.8292	31.966			2559.76	16098.2	1671.99
	8012.17	325.712	395.202			21.5503	177.068	27.4656			37.2595	38.4838	30.2168			5028.87	3114.62	1033.91
	440.496	633.021	820.942			115.689	25.5068	160.072			18.4212	45.0947	102.093			1033.91	5250.81	23172.7
	438.815	97.5545	138.474			31.3832	26.6086	109.509			16.6496	24.7723	32.2401			1699.74	10882.6	35.168
	451.887	495.589	1903.38			23.7929	45.3395	137.928			14.3614	66.274	44.605			201.625	3808.19	1172.62
Figure 1 C
	Pam3Cys4					Poly(l:C)					CpG					LPS
	CC	CT	TT			CC	CT	TT			CC	CT	TT			CC	CT	TT
	5731.26	47160.7	118340			1180.75	1126.32	1055.15			270.122	4383.65	4126.16			7682.85	33890.1	25782.4
	13489.6	10447.2	112606			247.095	4040.34	39270.2			274.309	1258.21	18032.6			9642.27	21530.7	61259.2
	13478.1	76270	120661			481.556	2267.23	33176.3			870.928	22816	54114.5			13730.7	39894	70570.7
	44947.3	124717	153241			437.594	36619.9	10904.6			969.318	58889.5	31725.5			20971.8	82335.6	35280.1
	11114.3	153221	152412			433.407	45548.3	39757.9			1607.81	79463.4	43796.1			8231.32	80683.9	56930.1
	153241	151197	54124.7			1714.57	16743.1	527.61			4337.6	13215.7	3094.12			19077.2	82785.7	27115.9
	115359	124490	121764			12370	24561.9	13502.5			27432	38221.4	33906.9			68083.7	80688.1	71619.5
	79929.4	88142.8	165136			2874.31	9269.65	50536.1			4069.64	28629.4	74927.7			82588.9	53911.4	132059
	82883.1	149377	164864			12608.6	33107.2	15164			25746.8	68925.3	80912.4			71242.7	81751.5	80349.2
	136606	150514	165571			7816.83	82785.7	11754.2			38108.3	82785.7	30684.1			65770.5	82341.9	91601.2
Figure 1 E
	Pam3Cys4					Pam3Cys4					Pam3Cys4
	CC	CT	TT			CC	CT	TT			CC	CT	TT
	193.339	229.356	912.091			116101	298617	987395			57.96	47.725	137.315
	112.45	330.855	457.178			69086.7	72387.5	339024			33.985	32.33	131.13
	216.969	213.179	392.107			102591	60841.1	2.48836e+06			48.96	34.755	81.46
	94.353	392.107	478.973			66881	679536	707122			35.925	90.32	125.33
	181.842	411.822	626.92			63247.4	1.20064e+06	3.54897e+06			32.47	125.235	113.59
	134.099	464.943	393.738			168645	770231	3.9045e+06			68.69	120.525	103.055
	312.521	251.993	575.875			644020	3.54955e+06	3.66845e+06			120.52	95.01	138.28

## Sheet: Figure 2
Figure 2 A
	Unstimulated			Pam3Cys4			Poly(l:C)			LPS			CpG			Unstimulated			Pam3Cys4			LPS			CpG			Poly(l:C)
	TNF-α			TNF-α			TNF-α			TNF-α			TNF-α			MCP-1			MCP-1			MCP-1			MCP-1			MCP-1
	Scramble	SiRNA		Scr + TLR2	SiR + TLR2		Scr + TLR3	SiR + TLR3		Scr + TLR4	SiR + TLR4		Scr + TLR9	SiR + TLR9		Scramble	SiRNA		Scramble + TLR2	SiRNA + TLR2		Scramble + TLR4	SiRNA + TLR4		Scramble + TLR9	SiRNA + TLR9		Scramble + TLR3	SiRNA + TLR3
	38.3648	77.3162		4710.91	5335.57		2010.88	794.681		32691.3	49564.3		76.5995	308.82		5955.48	10466.6		38735.3	65947.8		14287.8	36649.5		3300.97	5677.81		35849.2	23819.4
	6.81732	25.2701		2243.68	10939.6		2558.81	2014.79		28816.3	80611		22.1431	17.1823		7992.77	10878.9		33399.6	53044.9		21248.6	26414.6		2985.67	6332.65		20205.7	24668.3
	24.274	69.2836		3121.44	10988		1083.32	856.07		43770.9	82289.4		250.527	383.806		6331.41	8890.15		40336.1	63013.1		16713.2	36746.5		3519.25	5871.84		13390.4	19187
	9.86146	76.2392		3485.82	6445.78		1205.83	2048.17		43468	50805.1		20.001	24.6236		6173.76	10781.9		33981.6	57095.2		21854.9	27069.4		3276.71	6211.39		13802.7	17174
Figure 2 B
	Unstimulated			Pam3Cys4			Poly(l:C)			LPS			CpG			Unstimulated			Pam3Cys4			LPS			CpG			Poly(l:C)
	TNF-α			TNF-α			TNF-α			TNF-α			TNF-α			MCP-1			MCP-1			MCP-1			MCP-1			MCP-1
	Control	MBOAT plasmid		Control	MBOAT plasmid		Control	MBOAT plasmid		Control	MBOAT plasmid		Control	MBOAT plasmid		EV	Plasmid		EV	Plasmid		EV	Plasmid		EV	Plasmid		EV	Plasmid
	2008.79	504.83		5733.18	1712.39		3925.5	1439.36		5886.64	3584.66		3649.26	1025.01		4715.39	167.256		67601.6	23472.3		30720.3	8948.4		16517.1	12893		12168.2	11861.6
	1839.98	581.563		4597.53	331.207		718.077	8621.52		11503.5	2633.18		2252.73	104.218		4715.39	118.471		75184.1	54499.4		9701.08	8836.89		13645.7	12614.3		12084.6	12224
	2054.83	543.197		5395.55	6101.49		9741.82	2528.97		12086.6	4229.22		4923.02	871.543		3635.16	847.455		91046.2	26817.6		20489.5	3874.78		17409.1	10690.8		12154.3	16057.1
	5016.7	1318.19		4965.85	2663.88		1991.84	10355.7		9477.72	1190.61		2789.86	426.494		3566.86	779.156		76968.3	51906.9		19653.2	6550.98		24127.5	13994.2		7763.69	10230.8
				5242.09	1896.55		7915.59	702.731		9262.87	2172.79		2927.97	1823.03
Figure 2 C
	Phospholipid Class	Molecular Species	Control	siRNA	Control	siRNA	Control	siRNA	siRNA	Control+LPS	siRNA+ LPS	Control+ LPS	siRNA+ LPS	Control+LPS	siRNA+ LPS	Control	Control+LPS	siRNA+ LPS	Control	Control+LPS	siRNA	siRNA+ LPS	Control	Control+LPS	siRNA	siRNA+ LPS
	PA	18:0_18:1PA	0.77	1.02	0.56	0.6	1.79	3.42	1.51	0.81	1.29	2.59	1.08	5.07	4.58	0.81	0.95	1.59	2.06	1.1	3.87	3.1	0.32	1.41	1.93	4.04
	PA	16:0_16:1PA	0.17	0.15	0.07	0.1	1.07	0.83	0.26	0.13	0.11	0.44	0.1	0.83	0.3	0.03	0.03	0.05	0.18	0.15	0.29	0.16	0.04	0.01	0.06	0.08
	PA	18:0_20:4PA	0.76	1.26	0.52	0.54	1.02	1.17	1.05	0.83	0.72	1.36	0.67	2.06	1.32	0.58	0.43	0.68	1.11	0.56	1.4	1.38	0.2	0.59	0.88	1.28
	PA	18:0_22:6PA	0.7	0.59	0.32	0.31	0.88	1.07	0.5	0.52	0.58	1.7	0.58	2.77	1.22	0.39	0.35	0.33	0.76	0.29	0.95	0.78	0.13	0.49	0.51	0.69
	PA	16:1_18:1PA	0.15	0.09	0.12	0.11	0.86	0.89	0.18	0	0	0	0	0	0	0	0	0	0	0	0	0	0	0	0	0
	PA	18:1_20:4PA	0.23	0.37	0.2	0.2	0.85	1.02	0.41	0.2	0.23	0.56	0.13	1.08	0.76	0.04	0.12	0.2	0.23	0.1	0.66	0.38	0	0	0	0
	PA	16:0_20:4PA	0.31	0.55	0.31	0.28	0.7	0.8	0.4	0.35	0.21	0.48	0.23	0.67	0.35	0.13	0.1	0.12	0.21	0.23	0.36	0.44	0.12	0.09	0.29	0.15
	PA	18:1_22:6PA	0.1	0.08	0.07	0.04	0.49	0.65	0.15	0	0	0	0	0	0	0	0	0	0	0	0	0	0	0	0	0
	PA	16:0_22:6PA	0.14	0.27	0.1	0.12	0.47	0.62	0.24	0.13	0.14	0.29	0.09	0.58	0.25	0.02	0.04	0.05	0.21	0.17	0.14	0.11	0	0	0	0
	PA	18:0_22:5PA	0.24	0.38	0.27	0.15	0.46	0.64	0.3	0.38	0.5	0.94	0.41	1.5	0.65	0.24	0.27	0.31	0.46	0.24	0.43	0.59	0.11	0.39	0.31	0.52
	PA	18:1_18:2PA	0.08	0.09	0.06	0.06	0.44	0.46	0.19	0.1	0.09	0.16	0.12	0.32	0.18	0.03	0.04	0.11	0.08	0.04	0.23	0.22	0.05	0.01	0.11	0.03
	PA	18:0_20:3PA	0.17	0.32	0.13	0.13	0.42	0.46	0.26	0.21	0.21	0.36	0.17	1.04	0.59	0.12	0.13	0.21	0.4	0.27	0.59	0.23	0.07	0.18	0.26	0.37
	PA	18:1_18:1PA	0.85	0.52	0.18	0.67	2.78	3.88	1.35	0.45	0.9	1.28	0.67	3.89	3.18	0.15	0.26	0.65	0.7	0.5	2.31	1.85	0.05	0.19	0.94	0.86
	PA	16:0_16:0PA	0.56	0.79	0.44	0.53	2.07	1.77	0.86	0.52	0.41	0.89	0.35	1.68	0.88	0.34	0.28	0.24	0.83	0.58	0.82	0.63	0.1	0.34	0.21	0.39
	PA	18:0_18:2PA	0.08	0.21	0.07	0.08	0.2	0.25	0.16	0.1	0.13	0.19	0.13	0.32	0.18	0.05	0.08	0.09	0.28	0	0.26	0.19	0	0.05	0.08	0.23
	PA	18:1_20:5PA	0.06	0.03	0.01	0.04	0.18	0.2	0.12	0	0	0	0	0	0	0	0	0	0	0	0	0	0	0	0	0
	PA	16:1_20:4PA	0.02	0.04	0.07	0.02	0.17	0.2	0.06	0	0	0	0	0	0	0	0	0	0	0	0	0	0	0	0	0
	PA	18:0_20:5PA	0.13	0.12	0.15	0.07	0.17	0.15	0.19	0.1	0.09	0.22	0.09	0.19	0.11	0.02	0.02	0.05	0.1	0.04	0.17	0.19	0.03	0.03	0.07	0.14
	PA	18:0_22:4PA	0.08	0.15	0.13	0.01	0.17	0.27	0.13	0.16	0.18	0.44	0.23	0.85	0.3	0.14	0.21	0.16	0.34	0.07	0.37	0.25	0.02	0.22	0.18	0.34
	PA	16:0_18:0PA	0.06	0.09	0.09	0.03	0.16	0.21	0.1	0.09	0.09	0.04	0.04	0.23	0.08	0.05	0.08	0.06	0.09	0.06	0.11	0.09	0.01	0.08	0	0.11
	PA	16:0_20:5PA	0.09	0.06	0.05	0.09	0.16	0.18	0.15	0	0	0	0	0	0	0	0	0	0	0	0	0	0	0	0	0
	PA	20:4_20:4PA	0.01	0.02	0.01	0	0.06	0.06	0.01	0	0	0	0	0	0	0	0	0	0	0	0	0	0	0	0	0
	PC	18:1_18:1PC	1.98	1.59	0.83	2.28	7.94	10.92	2.21	0.88	2.3	2.76	1.17	8.95	5.89	0.33	0.55	0.77	1.42	0.37	2.87	2.67	0.12	0.28	1.26	0.42
	PC	16:0_16:0PC	1.94	2.58	1.4	1.8	7.07	8.76	2.41	2.45	3.11	3.7	1.6	9.32	4.17	0.9	1.42	0.89	2.19	0.96	2.94	2.5	0.35	0.72	1.24	0.52
	PC	16:0_18:1PC	1.65	2.18	1.16	1.82	6.48	8.62	2	1.45	2.2	3.3	1.34	8.77	5.24	0.72	1.18	0.85	2.13	0.82	2.79	2.48	0.29	0.6	1.34	0.52
	PC	16:0_16:1PC	0.38	0.39	0.2	0.3	3.45	3.24	0.42	0.46	0.67	1.13	0.3	4.82	1.02	0.13	0.22	0.16	0.53	0.14	0.61	0.56	0.04	0.09	0.18	0.06
	PC	18:0_18:1PC	1.1	1.86	0.92	1.44	2.48	3.58	1.24	0.81	1.38	1.28	0.75	2.7	1.93	0.38	0.63	0.42	0.87	0.43	1.44	1.18	0.17	0.38	0.96	0.29
	PC	18:0_20:4PC	1.36	4.49	2.38	1.89	2.08	2.13	0.98	1.35	1.29	1.09	0.48	1.75	0.96	0.5	0.65	0.24	0.77	0.46	1.01	0.81	0.37	0.56	0.88	0.26
	PC	16:0_20:4PC	0.84	2.05	1.07	1.02	2	2.03	0.74	1.04	0.86	0.87	0.39	1.91	1.05	0.37	0.56	0.23	0.73	0.39	0.92	0.68	0.21	0.37	0.62	0.19
	PC	16:1_18:1PC	0.24	0.15	0.08	0.21	1.88	1.8	0.25	0.14	0.3	0.5	0.17	2.72	0.7	0.05	0.08	0.1	0.21	0.06	0.35	0.38	0.02	0.04	0.12	0.04
	PC	18:1_20:4PC	0.62	0.97	0.56	0.76	1.59	1.66	0.49	0.47	0.56	0.47	0.24	1.3	0.74	0.14	0.21	0.14	0.31	0.14	0.62	0.5	0.08	0.14	0.38	0.12
	PC	14:0_16:0PC	0.05	0.04	0.02	0.04	1.13	1.06	0.11	0.09	0.13	0.29	0.06	1.37	0.22	0.02	0.03	0.04	0.11	0.03	0.16	0.14	0.01	0.03	0.03	0.01
	PC	18:1e_20:4PC	0.47	1.08	0.48	0.69	1.01	1.51	0.35	0.28	0.41	0.33	0.17	0.77	0.61	0.14	0.23	0.1	0.29	0.18	0.38	0.34	0.06	0.08	0.19	0.08
	PC	16:1_16:1PC	0.04	0.02	0.01	0.02	0.92	0.64	0.04	0	0	0	0	0	0	0	0	0	0	0	0	0	0	0	0	0
	PC	16:1e_20:4PC	0.58	1.26	0.7	0.9	0.91	0.85	0.28	0.31	0.46	0.36	0.21	0.75	0.48	0.19	0.33	0.06	0.39	0.24	0.25	0.23	0.07	0.09	0.08	0.04
	PC	18:1e_16:0PC	0.3	0.39	0.21	0.34	0.85	0.56	0.3	0.24	0.37	0.46	0.21	1.14	0.72	0.09	0.14	0.13	0.28	0.11	0.4	0.36	0.03	0.07	0.15	0.06
	PA	16:1_16:1PA	0.04	0.03	0	0.02	0.34	0.26	0.03	0	0	0	0	0	0	0	0	0	0	0	0	0	0	0	0	0
	PA	18:1_20:3PA	0.05	0.11	0.03	0.03	0.33	0.38	0.11	0	0	0	0	0	0	0	0	0	0	0	0	0	0	0	0	0
	PA	16:0_22:5PA	0.11	0.17	0.07	0.09	0.31	0.29	0.16	0	0	0	0	0	0	0	0	0	0	0	0	0	0	0	0	0
	PA	16:0_20:3PA	0.05	0.08	0.05	0.08	0.25	0.23	0.14	0	0	0	0	0	0	0	0	0	0	0	0	0	0	0	0	0
	PA	14:0_16:0PA	0	0	0.01	0.01	0.24	0.18	0	0	0	0	0	0	0	0	0	0	0	0	0	0	0	0	0	0
	PA	18:1_22:5PA	0.05	0.06	0.06	0.04	0.23	0.27	0.1	0	0	0	0	0	0	0	0	0	0	0	0	0	0	0	0	0
	PA	16:0_18:2PA	0.06	0.1	0.04	0.02	0.22	0.21	0.17	0	0	0	0	0	0	0	0	0	0	0	0	0	0	0	0	0
	PC	16:0e_20:4PC	0.35	0.83	0.44	0.46	0.77	1.03	0.29	0.26	0.3	0.32	0.14	0.67	0.51	0.13	0.21	0.08	0.26	0.14	0.31	0.27	0.05	0.08	0.16	0.06
	PC	18:1e_18:1PC	0.18	0.15	0.09	0.21	0.76	0.43	0.19	0.13	0.29	0.37	0.15	1.29	0.83	0.05	0.08	0.09	0.2	0.06	0.36	0.33	0.01	0.04	0.14	0.05
	PC	18:1_18:2PC	0.15	0.16	0.08	0.16	0.62	0.77	0.22	0.11	0.21	0.24	0.11	0.81	0.47	0.06	0.09	0.09	0.2	0.05	0.35	0.32	0.02	0.04	0.12	0.04
	PC	16:0_18:2PC	0.13	0.21	0.11	0.13	0.6	0.75	0.2	0.18	0.18	0.31	0.11	0.82	0.44	0.1	0.15	0.08	0.26	0.1	0.29	0.26	0.03	0.06	0.11	0.04
	PC	18:1_20:3PC	0.1	0.14	0.08	0.12	0.47	0.58	0.14	0.07	0.09	0.12	0.04	0.41	0.21	0.03	0.04	0.04	0.07	0.03	0.14	0.13	0.01	0.02	0.06	0.02
	PC	16:0_20:3PC	0.11	0.21	0.1	0.13	0.46	0.48	0.15	0.12	0.13	0.18	0.07	0.49	0.24	0.06	0.09	0.05	0.13	0.06	0.18	0.14	0.02	0.05	0.09	0.03
	PC	16:1e_16:0PC	0.17	0.22	0.11	0.17	0.43	0.32	0.12	0.17	0.24	0.26	0.15	0.62	0.2	0.07	0.18	0.04	0.2	0.14	0.15	0.14	0.02	0.04	0.04	0.03
	PC	18:0e_18:1PC	0.17	0.22	0.11	0.22	0.43	0.55	0.17	0.16	0.26	0.27	0.14	0.6	0.48	0.06	0.11	0.09	0.18	0.08	0.28	0.24	0.03	0.06	0.14	0.05
	PC	18:0_20:3PC	0.15	0.49	0.22	0.21	0.4	0.52	0.18	0.17	0.19	0.16	0.07	0.4	0.2	0.08	0.11	0.05	0.14	0.08	0.18	0.14	0.04	0.07	0.13	0.04
	PA	14:0_18:1PA	0	0.01	0	0.01	0.15	0.1	0.02	0	0	0	0	0	0	0	0	0	0	0	0	0	0	0	0	0
	PA	16:1_22:6PA	0.02	0	0	0.01	0.13	0.1	0.03	0	0	0	0	0	0	0	0	0	0	0	0	0	0	0	0	0
	PA	16:1_18:0PA	0.02	0.02	0.01	0.01	0.12	0.12	0.03	0	0	0	0	0	0	0	0	0	0	0	0	0	0	0	0	0
	PA	18:1_20:2PA	0.01	0	0.02	0	0.11	0.07	0.02	0	0	0	0	0	0	0	0	0	0	0	0	0	0	0	0	0
	PA	18:2_20:4PA	0.02	0.03	0.03	0.01	0.11	0.11	0.05	0	0	0	0	0	0	0	0	0	0	0	0	0	0	0	0	0
	PA	18:1e_18:1PA	0.03	0	0	0.02	0.11	0.15	0.03	0	0	0	0	0	0	0	0	0	0	0	0	0	0	0	0	0
	PC	18:0_22:6PC	0.15	0.43	0.27	0.2	0.4	0.38	0.13	0.16	0.2	0.16	0.08	0.32	0.15	0.05	0.08	0.04	0.1	0.05	0.14	0.13	0.03	0.06	0.1	0.03
	PC	18:0e_20:4PC	0.24	0.65	0.33	0.29	0.39	0.49	0.17	0.23	0.27	0.2	0.1	0.36	0.24	0.09	0.13	0.05	0.15	0.09	0.2	0.15	0.05	0.08	0.13	0.05
	PC	16:0_22:6PC	0.1	0.18	0.11	0.12	0.37	0.36	0.1	0.12	0.12	0.12	0.06	0.31	0.14	0.03	0.05	0.03	0.08	0.03	0.1	0.09	0.01	0.03	0.06	0.02
	PC	16:1e_18:1PC	0.07	0.1	0.04	0.1	0.37	0.37	0.07	0.05	0.11	0.15	0.07	0.56	0.22	0.03	0.06	0.03	0.11	0.04	0.1	0.1	0.01	0.01	0.03	0.01
	PC	14:0_16:1PC	0	0	0	0	0.36	0.22	0.01	0	0	0	0	0	0	0	0	0	0	0	0	0	0	0	0	0
	PC	14:0_18:1PC	0.01	0.01	0.01	0.01	0.36	0.34	0.03	0	0	0	0	0	0	0	0	0	0	0	0	0	0	0	0	0
	PC	18:0_18:2PC	0.18	0.37	0.21	0.22	0.36	0.44	0.27	0.2	0.25	0.24	0.14	0.39	0.28	0.1	0.17	0.08	0.25	0.11	0.33	0.22	0.04	0.08	0.15	0.05
	PC	16:0e_16:0PC	0.11	0.17	0.09	0.24	0.34	0	0.11	0.39	0.47	0.57	0.25	1.44	0.67	0.13	0.21	0.15	0.33	0.14	0.45	0.43	0.04	0.09	0.18	0.09
	PC	16:0_22:5PC	0.1	0.28	0.13	0.13	0.33	0.34	0.11	0.12	0.13	0.16	0.07	0.33	0.17	0.06	0.11	0.04	0.14	0.07	0.13	0.12	0.03	0.05	0.07	0.02
	PC	16:0_18:0PC	0.13	0.19	0.09	0.14	0.31	0.4	0.17	0.15	0.17	0.21	0.11	0.42	0.25	0.08	0.13	0.07	0.16	0.08	0.2	0.17	0.02	0.08	0.11	0.05
	PC	18:1_22:6PC	0.07	0.1	0.05	0.08	0.3	0.31	0.07	0.06	0.07	0.08	0.04	0.24	0.12	0.01	0.02	0.02	0.04	0.01	0.08	0.07	0.01	0.02	0.05	0.01
	PC	16:0e_18:1PC	0.14	0.1	0.08	0.15	0.26	0.4	0.18	0.16	0.23	0.36	0.14	1	0.66	0.06	0.11	0.09	0.21	0.08	0.3	0.29	0.02	0.05	0.12	0.06
	PC	18:0_22:5PC	0.14	0.44	0.22	0.22	0.26	0.3	0.11	0.14	0.16	0.14	0.08	0.25	0.11	0.05	0.09	0.04	0.1	0.06	0.13	0.11	0.03	0.05	0.08	0.03
	PC	18:1_22:5PC	0.06	0.11	0.05	0.09	0.24	0.27	0.07	0.06	0.06	0.08	0.03	0.25	0.12	0.02	0.03	0.02	0.05	0.02	0.09	0.08	0.01	0.02	0.04	0.01
	PA	16:0_20:1PA	0	0.01	0.01	0.01	0.06	0.06	0.01	0	0	0	0	0	0	0	0	0	0	0	0	0	0	0	0	0
	PA	16:0e_16:0PA	0.03	0.1	0.05	0.01	0.06	0.08	0.06	0	0	0	0	0	0	0	0	0	0	0	0	0	0	0	0	0
	PA	16:0e_18:1PA	0.01	0.03	0.01	0.01	0.06	0.07	0.04	0	0	0	0	0	0	0	0	0	0	0	0	0	0	0	0	0
	PA	18:0_20:2PA	0.02	0	0	0	0.06	0.09	0.03	0	0	0	0	0	0	0	0	0	0	0	0	0	0	0	0	0
	PC	16:0_20:5PC	0.14	0.17	0.1	0.15	0.23	0.28	0.14	0.12	0.13	0.11	0.05	0.2	0.12	0.04	0.05	0.03	0.1	0.03	0.16	0.11	0.01	0.03	0.08	0.02
	PC	18:0e_16:0PC	0.11	0.11	0.07	0.11	0.23	0.32	0.13	0.13	0.16	0.18	0.09	0.38	0.21	0.05	0.08	0.06	0.12	0.05	0.17	0.15	0.02	0.05	0.08	0.04
	PC	16:1e_16:1PC	0.05	0.06	0.02	0.07	0.22	0.15	0.04	0.04	0.07	0.09	0.04	0.31	0.06	0.01	0.03	0.01	0.05	0.02	0.03	0.04	0	0.01	0	0
	PC	18:1e_22:6PC	0.06	0.12	0.06	0.07	0.22	0.25	0.05	0.04	0.05	0.05	0.02	0.13	0.08	0.01	0.02	0.02	0.03	0.02	0.05	0.04	0.01	0.01	0.02	0.01
	PA	16:1_18:2PA	0.01	0.04	0	0.01	0.08	0.11	0.02	0	0	0	0	0	0	0	0	0	0	0	0	0	0	0	0	0
	PA	18:1_20:1PA	0	0	0	0.01	0.08	0.12	0.03	0	0	0	0	0	0	0	0	0	0	0	0	0	0	0	0	0
	PA	16:1_20:3PA	0.01	0.01	0	0.01	0.07	0.08	0.03	0	0	0	0	0	0	0	0	0	0	0	0	0	0	0	0	0
	PA	14:0_16:1PA	0.01	0	0.01	0	0.06	0.02	0.02	0	0	0	0	0	0	0	0	0	0	0	0	0	0	0	0	0
	PC	18:0_18:0PC	0.1	0.16	0.09	0.13	0.21	0.22	0.1	0.09	0.11	0.1	0.08	0.21	0.13	0.04	0.06	0.04	0.09	0.04	0.11	0.08	0.02	0.04	0.06	0.02
	PC	18:0_20:5PC	0.21	0.42	0.24	0.28	0.2	0.24	0.18	0.16	0.19	0.13	0.08	0.19	0.11	0.05	0.06	0.04	0.1	0.04	0.19	0.12	0.02	0.05	0.11	0.02
	PC	16:1_18:0PC	0.04	0.02	0.02	0.02	0.19	0.16	0.04	0.04	0.05	0.07	0.03	0.24	0.07	0.01	0.03	0.02	0.05	0.01	0.04	0.04	0	0.01	0.02	0.01
	PC	16:1e_22:6PC	0.06	0.14	0.08	0.1	0.18	0.15	0.04	0.04	0.06	0.06	0.03	0.12	0.06	0.02	0.03	0.01	0.04	0.02	0.03	0.03	0.01	0.01	0.01	0
	PC	16:0e_22:6PC	0.04	0.08	0.05	0.05	0.17	0.21	0.04	0	0	0	0	0	0	0	0	0	0	0	0	0	0	0	0	0
	PC	18:1_20:1PC	0.02	0.01	0.01	0.02	0.17	0.23	0.02	0	0	0	0	0	0	0	0	0	0	0	0	0	0	0	0	0
	PC	18:1_20:5PC	0.1	0.09	0.06	0.1	0.17	0.21	0.09	0.06	0.08	0.07	0.03	0.16	0.08	0.01	0.02	0.02	0.04	0.01	0.11	0.08	0	0.01	0.05	0.01
	PC	18:1e_20:3PC	0.04	0.08	0.04	0.05	0.17	0.26	0.04	0	0	0	0	0	0	0	0	0	0	0	0	0	0	0	0	0
	PC	20:1_20:4PC	0.04	0.09	0.05	0.05	0.17	0.22	0.04	0	0	0	0	0	0	0	0	0	0	0	0	0	0	0	0	0
	PC	16:1_20:4PC	0.04	0.04	0.02	0.03	0.16	0.13	0.04	0.08	0.12	0.08	0.05	0	0.14	0.03	0.06	0.02	0.07	0.04	0.09	0.08	0.01	0.02	0.04	0.02
	PC	16:1e_20:3PC	0.04	0.09	0.05	0.06	0.16	0.16	0.03	0	0	0	0	0	0	0	0	0	0	0	0	0	0	0	0	0
	PC	16:1e_22:5PC	0.08	0.16	0.09	0.14	0.16	0.15	0.04	0.05	0.07	0.08	0.04	0.15	0.07	0.03	0.07	0.01	0.08	0.05	0.03	0.04	0.01	0.01	0.01	0
	PC	18:1e_22:5PC	0.06	0.12	0.05	0.09	0.16	0.21	0.05	0	0	0	0	0	0	0	0	0	0	0	0	0	0	0	0	0
	PC	16:0_22:4PC	0.05	0.14	0.06	0.06	0.15	0.13	0.04	0.05	0.06	0.08	0.03	0.16	0.08	0.03	0.05	0.01	0.07	0.04	0.06	0.05	0.01	0.03	0.03	0.01
	PC	16:0e_22:5PC	0.05	0.12	0.06	0.06	0.15	0.19	0.04	0.04	0.05	0.07	0.03	0.14	0.08	0.02	0.04	0.02	0.06	0.03	0.05	0.05	0.01	0.01	0.02	0.01
	PC	16:0e_20:3PC	0.03	0.06	0.03	0.04	0.14	0.21	0.03	0	0	0	0	0	0	0	0	0	0	0	0	0	0	0	0	0
	PC	18:1_20:2PC	0.01	0.02	0.01	0.01	0.14	0.19	0.02	0	0	0	0	0	0	0	0	0	0	0	0	0	0	0	0	0
	PC	16:1_18:2PC	0.01	0.01	0.01	0.01	0.13	0.12	0.02	0	0	0	0	0	0	0	0	0	0	0	0	0	0	0	0	0
	PC	16:0e_16:1PC	0.03	0.06	0.04	0.03	0.13	0.15	0.07	0.07	0.09	0.17	0.05	0.61	0.18	0.02	0.03	0.03	0.09	0.03	0.1	0.1	0	0.01	0.03	0.01
	PC	18:1_22:4PC	0.03	0.05	0.03	0.05	0.13	0.14	0.03	0	0	0	0	0	0	0	0	0	0	0	0	0	0	0	0	0
	PC	16:0_20:2PC	0.01	0.02	0.01	0.01	0.11	0.11	0.02	0	0	0	0	0	0	0	0	0	0	0	0	0	0	0	0	0
	PC	18:1e_20:5PC	0.06	0.13	0.05	0.09	0.11	0.15	0.08	0.04	0.06	0.05	0.03	0.09	0.08	0.02	0.02	0.02	0.04	0.02	0.06	0.05	0	0.01	0.02	0.01
	PC	16:1e_20:5PC	0.08	0.11	0.07	0.11	0.1	0.1	0.05	0.04	0.07	0.05	0.04	0.08	0.06	0.03	0.04	0.01	0.06	0.03	0.05	0.04	0.01	0.01	0.01	0
	PC	18:0_22:4PC	0.05	0.18	0.09	0.08	0.1	0.13	0.04	0.04	0.06	0.07	0.03	0.1	0.05	0.02	0.04	0.01	0.04	0.03	0.05	0.04	0.01	0.02	0.03	0.01
	PC	16:0_20:1PC	0.01	0.02	0.01	0.02	0.09	0.12	0.02	0	0	0	0	0	0	0	0	0	0	0	0	0	0	0	0	0
	PC	16:1_20:3PC	0	0.01	0	0	0.09	0.07	0.01	0	0	0	0	0	0	0	0	0	0	0	0	0	0	0	0	0
	PC	16:0e_18:2PC	0.02	0.02	0	0.01	0.09	0.11	0.02	0	0	0	0	0	0	0	0	0	0	0	0	0	0	0	0	0
	PC	16:1e_22:4PC	0.04	0.08	0.04	0.06	0.09	0.08	0.02	0	0	0	0	0	0	0	0	0	0	0	0	0	0	0	0	0
	PC	18:1e_16:1PC	0.01	0.03	0.01	0.03	0.09	0.09	0.02	0	0	0	0	0	0	0	0	0	0	0	0	0	0	0	0	0
	PC	18:1e_18:2PC	0.02	0.02	0.01	0.02	0.09	0.07	0.01	0	0	0	0	0	0	0	0	0	0	0	0	0	0	0	0	0
	PC	16:0e_22:4PC	0.03	0.06	0.02	0.03	0.08	0.1	0.02	0	0	0	0	0	0	0	0	0	0	0	0	0	0	0	0	0
	PA	16:0_18:1PA	0	0	0	0	0	0	0	0.57	0.67	1.12	0.56	2.8	1.51	0.28	0.45	0.32	1.12	0.6	1.17	1.23	0.28	0.23	0.68	0.48
	PC	18:0e_20:5PC	0	0	0	0	0	0	0	0.04	0.04	0.03	0.01	0.04	0.02	0.01	0.01	0.01	0.02	0.01	0.04	0.03	0	0.01	0.02	0.01
	PE	16:1e_20:4PE	20.22	34.38	19.01	19.72	57.56	60	21.23	13.93	21.9	42.27	8.93	108.93	76.41	9.49	19.51	6.87	25.91	11.91	42.77	51.88	3.01	6.97	21.35	8.26
	PE	18:0_20:4PE	21.11	37.94	21.72	23.41	48.22	41.88	19.87	22.42	24.22	48.6	13.09	96.69	48.71	10.35	18.76	8.33	22.88	11.23	32.86	39.03	4.35	12.53	21.35	8.02
	PE	18:1_18:1PE	22.59	4.51	2.29	14.25	46.91	73.75	25.67	3.91	32.14	24.69	12.7	90.19	59.03	1.06	2.3	23.29	6.81	1.61	44.4	66.25	0.56	1.63	49.37	20.39
	PE	18:1e_20:4PE	19.81	35.31	19.03	23.5	26.53	26.66	18.32	12.98	24.08	29.06	10.9	50.36	46.78	7.81	17.88	5.39	16.22	9.54	30.76	34.8	2.79	7.35	19.81	6.78
	PE	16:0_18:1PE	2.81	3.23	1.68	2.27	18.14	16.45	2.96	2.26	3.67	8.09	1.54	24.36	9.77	0.75	1.61	1.82	3.02	1.1	5.83	6.72	0.39	1.3	3.02	1.73
	PE	16:1e_18:1PE	1.57	2.71	1.34	1.74	16.55	22.1	2.33	1.76	3.01	7.1	1.48	33.44	20.29	0.83	2.41	1.5	4.25	1.38	6.53	8.62	0.41	1.05	1.86	0.77
	PA	20:4_22:6PA	0	0.04	0.01	0.03	0.11	0.08	0.03	0	0	0	0	0	0	0	0	0	0	0	0	0	0	0	0	0
	PA	18:0_18:0PA	0.03	0.08	0.05	0.04	0.1	0.2	0.05	0	0	0	0	0	0	0	0	0	0	0	0	0	0	0	0	0
	PA	18:1e_16:0PA	0.02	0.05	0.04	0.02	0.1	0.11	0.06	0	0	0	0	0	0	0	0	0	0	0	0	0	0	0	0	0
	PA	16:0_22:4PA	0.03	0.05	0.04	0.02	0.09	0.11	0.07	0	0	0	0	0	0	0	0	0	0	0	0	0	0	0	0	0
	PA	18:1_22:4PA	0.02	0.03	0.02	0.03	0.09	0.12	0.04	0	0	0	0	0	0	0	0	0	0	0	0	0	0	0	0	0
	PE	16:1e_22:5PE	5.15	9.62	5.1	4.78	11.7	12.1	4.24	4.45	5.95	11.21	3.06	25.19	12.1	1.76	3.83	1.22	4.93	1.82	7.42	9.66	0.23	1.54	3.49	1.27
	PE	18:1_20:4PE	3.36	2.74	1.56	3.22	9.27	12.27	3.75	1.38	3.46	4.89	1.84	16.75	8.53	0.77	1.35	1.31	1.79	0.98	4.91	6.41	0.38	0.64	3.81	1.17
	PE	18:0_18:0PE	2.06	3.18	1.8	2.1	8.16	9.48	2.83	1.44	2.57	5.47	0.61	13.67	9.72	0.85	1.73	1.17	2.12	1.04	4.19	5.16	0.3	0.98	2.64	0.59
	PE	16:1e_20:3PE	0.97	1.84	1.15	1.27	7.44	8.56	1.34	0.85	1.63	4.73	0.69	14.22	8.41	0.56	1.16	0.79	2.37	0.8	3.11	4.3	0.09	0.45	0.93	0.49
	PE	16:0_20:4PE	1.6	2.67	1.26	1.42	7.4	6.36	1.35	1.34	2.25	3.52	0.77	11.26	3.66	0.52	1.23	0.7	1.71	0.87	2.75	2.7	0.26	0.71	1.76	0.72
	PE	16:1e_22:4PE	3.8	7.22	3.64	4.44	7.31	6.49	3.02	3.03	4.19	10.12	2.63	17.23	9.34	1.19	3.46	1.52	4.74	1.78	5.6	6.66	0.6	1.7	2.92	1.27
	PE	16:1e_22:6PE	1.53	3.48	1.91	1.89	6.73	8.55	2.67	1.51	2.1	4.93	1.03	13.06	7.37	0.68	1.56	0.88	1.56	0.82	2.92	4.79	0.09	0.52	1.28	0.47
	PE	18:0_20:3PE	2.16	3.63	1.76	2.05	6.64	6.75	2.36	2.23	2.53	6.1	1.41	13.95	6.79	1.09	1.99	1.17	2.61	1.11	3.87	4.57	0.33	0.92	1.9	0.74
	PE	18:1e_18:1PE	1.16	1.77	0.95	1.25	6.18	5.94	1.38	1	1.86	4	0.69	11.88	8.43	0.56	1	0.7	1.85	0.76	3.12	4.06	0.35	0.35	1.51	0.79
	PC	18:0e_22:6PC	0.03	0.06	0.03	0.04	0.08	0.1	0.02	0.04	0.04	0.03	0.02	0.07	0.03	0.01	0.01	0.01	0.02	0.01	0.03	0.02	0	0.01	0.01	0.01
	PC	16:0e_20:5PC	0.05	0.07	0.04	0.06	0.07	0.11	0.05	0	0	0	0	0	0	0	0	0	0	0	0	0	0	0	0	0
	PC	16:1e_18:2PC	0.02	0.02	0.01	0.02	0.07	0.06	0.01	0	0	0	0	0	0	0	0	0	0	0	0	0	0	0	0	0
	PC	18:2_20:4PC	0.02	0.04	0.01	0.02	0.07	0.06	0.02	0	0	0	0	0	0	0	0	0	0	0	0	0	0	0	0	0
	PC	18:0e_20:3PC	0.02	0.06	0.02	0.03	0.07	0.09	0.02	0	0	0	0	0	0	0	0	0	0	0	0	0	0	0	0	0
	PC	16:0e_14:0PC	0.01	0	0.01	0	0.06	0.12	0.01	0	0	0	0	0	0	0	0	0	0	0	0	0	0	0	0	0
	PC	18:0_20:2PC	0.01	0.04	0.02	0.02	0.06	0.06	0.02	0	0	0	0	0	0	0	0	0	0	0	0	0	0	0	0	0
	PC	18:1e_18:0PC	0.02	0.04	0.01	0.03	0.06	0.07	0.03	0	0	0	0	0	0	0	0	0	0	0	0	0	0	0	0	0
	PC	18:1e_22:4PC	0.02	0.04	0.03	0.04	0.06	0.1	0.02	0	0	0	0	0	0	0	0	0	0	0	0	0	0	0	0	0
	PC	20:2_20:4PC	0.01	0.02	0.02	0.02	0.06	0.07	0.01	0	0	0	0	0	0	0	0	0	0	0	0	0	0	0	0	0
	PC	20:3_20:4PC	0.01	0.04	0.02	0.02	0.06	0.07	0.02	0	0	0	0	0	0	0	0	0	0	0	0	0	0	0	0	0
	PE	18:0_18:1PE	16.29	15.56	7.54	14.03	58.47	60.05	21.12	8.86	22.91	36.18	10.85	94.46	71.32	4.72	8.94	12.01	14.65	5	35.28	45.94	1.52	5.7	27.3	10.97
	PE	16:1e_20:5PE	1.74	2.45	1.21	2.07	6.11	5.66	2.74	1.2	2.08	3.86	0.93	9.81	6.95	1.04	1.35	1	3.03	0.77	4.63	6.03	0.19	0.52	1.46	0.7
	PS	14:0_18:0PS	0	0.03	0	0	0.15	0.16	0.03	0	0	0	0	0	0	0	0	0	0	0	0	0	0	0	0	0
	PS	18:0e_20:3PS	0.05	0.05	0.01	0.03	0.14	0.13	0.08	0	0	0	0	0	0	0	0	0	0	0	0	0	0	0	0	0
	PS	16:0_20:2PS	0.01	0.01	0	0.03	0.13	0.12	0.03	0	0	0	0	0	0	0	0	0	0	0	0	0	0	0	0	0
	PS	16:1_20:1PS	0.01	0.02	0	0.01	0.13	0.16	0.02	0	0	0	0	0	0	0	0	0	0	0	0	0	0	0	0	0
	PS	18:2_20:3PS	0.1	0.1	0.08	0.04	0.13	0.1	0.04	0	0	0	0	0	0	0	0	0	0	0	0	0	0	0	0	0
	PS	18:0e_16:0PS	0.04	0.04	0.02	0.04	0.13	0.27	0.16	0	0	0	0	0	0	0	0	0	0	0	0	0	0	0	0	0
	PE	18:1_18:2PE	0.57	0.45	0.21	0.43	3.68	3.65	0.7	0.4	0.78	1.49	0.36	6.03	1.83	0.1	0.23	0.4	0.44	0.22	1.05	1.89	0	0.26	0.56	0.33
	PE	16:0e_20:4PE	1.01	1.66	0.97	1.08	3.35	3.25	0.94	0.78	1.53	2.56	0.54	6.51	4.71	0.64	1.47	0.28	1.56	0.69	1.95	2.58	0.14	0.39	0.96	0.48
	PE	18:0_22:5PE	2.38	3.39	1.92	1.79	3.19	2.58	1.68	2.38	2.97	5.05	1.46	7.86	3.76	0.76	1.94	0.65	1.85	0.92	2.85	4.01	0.47	1.08	2.13	0.76
	PE	18:0_20:5PE	1.32	1.76	0.89	1.3	3.09	2.26	1.28	0.81	1.35	2.96	0.84	5.67	2.05	0.55	0.83	0.45	1.74	0.52	1.9	2.81	0.05	0.6	1.09	0.33
	PE	18:0e_18:1PE	0.72	0.73	0.39	0.6	3.01	3.32	0.91	0.53	1.04	2.25	0.44	5.61	3.4	0.32	0.4	0.51	0.65	0.22	1.89	2.64	0	0.39	1.2	0.51
	PE	18:1e_22:6PE	1.64	3.29	1.69	1.88	2.9	3.96	1.96	1.35	2.27	3.42	1	6.56	5.12	0.75	1.35	0.75	1.35	0.62	2.89	3.94	0.16	0.64	1.92	0.67
	PC	14:0_20:4PC	0	0	0	0	0	0	0	0.03	0.04	0.05	0.02	0.1	0.07	0.01	0.02	0.01	0.03	0.02	0.03	0.03	0	1	0.01	0.01
	PE	18:1e_18:2PE	0	0	0	0	0	0	0	0.17	0.33	0.88	0.14	1.52	1.46	0.1	0.11	0.03	0.48	0.14	0.69	1.02	0.08	0.03	0.11	0.12
	PG	18:1e_20:4BMP	0	0	0	0	0	0	0	0.55	0.99	1.91	0.7	6.14	5.22	0.64	1.22	0.68	2.19	1.14	3.46	2.6	0.31	0.49	1.34	0.51
	PG	18:1e_22:4BMP	0	0	0	0	0	0	0	0.09	0.17	0.35	0.16	0.8	0.49	0.1	0.2	0.1	0.37	0.2	0.44	0.43	0.06	0.09	0.17	0.08
	PG	18:0_18:1BMP	0	0	0	0	0	0	0	0.06	0.11	0.24	0.08	1	0.36	0	0.07	0.08	0.17	0	0	0.26	0.02	0	0	0
	PG	18:1_20:4BMP	0	0	0	0	0	0	0	0.06	0.16	0.22	0.11	0.6	0.59	0.09	0.16	0.08	0.26	0.15	0.37	0.33	0.04	0.08	0.22	0.09
	PG	18:1e_22:6BMP	0	0	0	0	0	0	0	0.06	0.15	0.31	0.12	1.1	0.76	0.09	0.17	0.1	0.29	0.14	0.4	0.39	0.03	0.06	0.17	0.05
	PG	18:1e_20:5BMP	0	0	0	0	0	0	0	0.05	0.1	0.21	0.08	0.56	0.52	0.09	0.12	0.09	0.28	0.1	0.42	0.39	0.02	0.04	0.12	0.04
	PG	18:0_20:4BMP	0	0	0	0	0	0	0	0.04	0.07	0.16	0.05	0.5	0.23	0.04	0.07	0.04	0.13	0.06	0.18	0.17	0.02	0.04	0.1	0.04
	PG	18:1e_18:1BMP	0	0	0	0	0	0	0	0.04	0.09	0.25	0.08	1.54	0.9	0.06	0.1	0.06	0.24	0.1	0.37	0.38	0.02	0.04	0.1	0.04
	PG	18:2_18:2PG	0	0	0	0	0	0	0	0.03	0.04	0.03	0.01	0.04	0.08	0.03	0.04	0.02	0.05	0.02	0.05	0.06	0.01	0.02	0.02	0.01
	PG	18:0_22:5BMP	0	0	0	0	0	0	0	0.02	0.03	0.04	0.01	0.14	0.06	0.01	0.03	0.01	0.04	0.03	0.04	0	0	0.02	0.02	0.01
	PE	18:1_20:3PE	0.44	0.33	0.19	0.33	2.89	2.95	0.57	0.2	0.53	1.26	0.2	4.59	1.56	0.09	0.19	0.29	0.44	0.07	1.03	1.24	0.09	0.09	0.57	0.12
	PE	18:1e_20:3PE	1.06	1.91	0.91	1.13	2.74	4.25	1.2	0.76	1.21	2.76	0.66	6.47	4.9	0.44	1.06	0.4	0.99	0.33	2.21	2.51	0.09	0.23	0.88	0.34
	PE	16:1_18:0PE	0.2	0.25	0.13	0.17	2.67	2.15	0.25	0	0	0	0	0	0	0	0	0	0	0	0	0	0	0	0	0
	PE	18:1e_20:5PE	1.75	2.75	1.35	2.02	2.66	2.77	2.39	1.08	2.16	2.36	0.91	4.56	4.14	0.69	1.38	0.55	2.39	1.07	3.36	4.62	0.34	0.54	1.98	0.47
	PE	18:1e_22:4PE	2.94	4.91	2.6	3.11	2.59	2.07	1.89	2.05	3.72	4.84	1.66	6.32	5.17	1.18	2.35	0.62	2.64	1.35	3.52	5.05	0.39	1.15	2.16	0.86
	PE	16:1e_18:2PE	0.18	0.26	0.19	0.17	2.39	2.48	0.32	0.19	0.4	1.07	0.22	3.76	1.98	0.15	0.45	0.43	0.93	0.4	0.62	1.47	0	0.13	0.26	0.08
	PE	18:1_22:5PE	0.47	0.52	0.23	0.41	2.31	2.1	0.48	0.36	0.67	1.44	0.24	4.77	1.51	0.12	0.21	0.26	0.42	0.21	0.73	1.26	0.02	0.22	0.49	0.22
	PE	16:0_16:0PE	0.26	0.39	0.16	0.18	2.26	1.84	0.29	0.44	0.52	0.7	0.15	2.77	0.8	0.14	0.41	0.21	0.37	0.22	0.54	0.73	0.1	0.34	0.33	0.18
	PE	18:0_22:4PE	1.77	2.77	1.38	1.36	2.13	1.76	1.16	1.39	1.96	4.04	0.88	5.33	2.94	0.78	1.39	1.06	1.44	0.71	1.92	2.66	0.42	0.9	2.02	0.64
	PE	16:1e_16:1PE	0.16	0.26	0.13	0.11	1.97	2.48	0.22	0.14	0.26	0.81	0.14	4.23	1.31	0.03	0.16	0.16	0.38	0.07	0.39	0.83	0	0.02	0.07	0.1
	PE	18:1_22:6PE	0.42	0.43	0.27	0.55	1.83	1.72	0.54	0.26	0.69	0.81	0.29	3.17	1.34	0.08	0.27	0.26	0.21	0.17	0.9	1.38	0.02	0.09	0.69	0.03
	PE	16:0_22:6PE	0.28	0.49	0.27	0.26	1.68	1.21	0.43	0.42	0.46	0.78	0.22	2.1	0.94	0.14	0.17	0.11	0.36	0.11	0.38	0.7	0.05	0.2	0.31	0.1
	PS	18:0e_22:4PS	0.04	0.02	0.01	0.07	0.07	0.08	0.03	0	0	0	0	0	0	0	0	0	0	0	0	0	0	0	0	0
	PS	16:0e_16:0PS	0	0	0	0.01	0.06	0.06	0	0	0	0	0	0	0	0	0	0	0	0	0	0	0	0	0	0
	PS	18:2_22:6PS	0.01	0.01	0.01	0	0.06	0.1	0.01	0	0	0	0	0	0	0	0	0	0	0	0	0	0	0	0	0
	PS	14:0_16:0PS	0	0	0	0	0.05	0.06	0.01	0	0	0	0	0	0	0	0	0	0	0	0	0	0	0	0	0
	PS	18:0e_18:2PS	0.03	0	0	0.01	0.05	0.07	0.03	0	0	0	0	0	0	0	0	0	0	0	0	0	0	0	0	0
	PS	20:3_20:4PS	0.01	0.01	0.01	0	0.05	0.02	0.02	0	0	0	0	0	0	0	0	0	0	0	0	0	0	0	0	0
	PS	14:0_18:1PS	0	0	0	0	0.04	0.04	0	0	0	0	0	0	0	0	0	0	0	0	0	0	0	0	0	0
	PS	16:0_20:5PS	0.03	0.06	0.02	0.03	0.04	0.08	0.06	0	0	0	0	0	0	0	0	0	0	0	0	0	0	0	0	0
	PI	16:1_18:0PI	0.12	0.05	0	0.06	2.77	4.61	0.38	0	0	0	0	0	0	0	0	0	0	0	0	0	0	0	0	0
	PI	18:0_18:2PI	0.52	0.26	0.13	0.43	2.62	5.62	1.91	0.39	0.97	0.97	0.64	2.75	4.46	0.46	1.06	1.19	1.4	0.53	2.55	2.38	0.06	0.25	1.26	0.46
	PI	18:1_22:4PI	0.19	0.15	0.06	0.22	2.41	2.05	0.18	0.21	0.22	0.65	0.34	2.79	0.75	0.04	0.2	0.09	0.38	0.12	0.49	0.59	0	0.05	0.2	0.07
	PI	18:1_20:2PI	0.05	0.03	0.01	0.09	2.25	2.54	0.12	0	0	0	0	0	0	0	0	0	0	0	0	0	0	0	0	0
	PI	16:0_16:1PI	0.04	0.04	0.03	0.03	2.19	1.79	0.18	0	0	0	0	0	0	0	0	0	0	0	0	0	0	0	0	0
	PI	18:0_20:2PI	0.11	0.14	0.07	0.1	2.15	2.7	0.25	0.1	0.2	0.38	0.13	1.56	0.92	0.07	0.18	0.11	0.23	0.08	0.28	0.65	0.02	0.1	0.19	0.08
	PI	18:1e_18:1PI	0.14	0.13	0.07	0.13	1.84	2.12	0.31	0	0	0	0	0	0	0	0	0	0	0	0	0	0	0	0	0
	PI	18:1_20:5PI	0.34	0.17	0.16	0.39	1.56	1.67	0.73	0.09	0.49	0.48	0.34	1.21	0.82	0.03	0.09	0.2	0.1	0.04	0.84	0.83	0.02	0.03	0.27	0.16
	PI	16:0_22:4PI	0.14	0.18	0.09	0.17	1.53	1.31	0.14	0.19	0.28	0.46	0.18	1.44	0.53	0.12	0.29	0.1	0.41	0.19	0.31	0.3	0.05	0.15	0.11	0.05
	PI	18:0e_20:3PI	0.09	0.11	0.07	0.15	1.38	1.12	0.15	0	0	0	0	0	0	0	0	0	0	0	0	0	0	0	0	0
	PI	18:1_20:1PI	0.03	0.02	0.01	0.02	1.29	1.7	0.12	0	0	0	0	0	0	0	0	0	0	0	0	0	0	0	0	0
	PI	16:0e_20:4PI	0.2	0.33	0.21	0.25	1.19	0.73	0.2	0.37	0.5	0.39	0.08	0.89	0.33	0.09	0.2	0.09	0.18	0.11	0.23	0.3	0.02	0.04	0.17	0.08
	PI	16:0_18:2PI	0.12	0.13	0.11	0.07	1.04	0.96	0.29	0.17	0.18	0.33	0.12	1.16	0.67	0.08	0.22	0.12	0.27	0.08	0.38	0.3	0	0.06	0.16	0.11
	PI	16:1_20:4PI	0.09	0.06	0.06	0.11	0.91	0.64	0.19	0.2	0.08	0.26	0.12	0.84	0.32	0.01	0.1	0.1	0.08	0.01	0.26	0.18	0	0.02	0.13	0
	PI	18:1e_20:3PI	0.08	0.13	0	0.07	0.83	0.78	0.09	0	0	0	0	0	0	0	0	0	0	0	0	0	0	0	0	0
	PI	18:1e_22:6PI	0.04	0.05	0.04	0.08	0.75	0.51	0.04	0	0	0	0	0	0	0	0	0	0	0	0	0	0	0	0	0
	PI	18:2_20:4PI	0.08	0.14	0.06	0.12	0.72	0.46	0.17	0.18	0	0	0.18	0.61	0.21	0	0	0.16	0.06	0.05	0.11	0.44	0	0	0.03	0.04
	PI	16:1_16:1PI	0.01	0	0.02	0.01	0.67	0.36	0.02	0	0	0	0	0	0	0	0	0	0	0	0	0	0	0	0	0
	PI	18:0e_18:1PI	0.1	0.05	0.06	0.03	0.67	1.59	0.42	0	0	0	0	0	0	0	0	0	0	0	0	0	0	0	0	0
	PI	16:0_20:2PI	0.01	0	0	0.03	0.65	0.64	0.03	0	0	0	0	0	0	0	0	0	0	0	0	0	0	0	0	0
	PI	16:0_20:5PI	0.16	0.14	0.08	0.17	0.65	0.93	0.51	0.1	0.21	0.23	0.05	0.59	0.48	0.02	0.05	0.2	0.12	0	0.5	0.45	0	0	0.2	0.05
	PI	16:1_20:3PI	0.02	0	0.01	0.01	0.62	0.24	0.04	0	0	0	0	0	0	0	0	0	0	0	0	0	0	0	0	0
	PI	18:0e_22:6PI	0.06	0.1	0.06	0.09	0.6	0.6	0.05	0	0	0	0	0	0	0	0	0	0	0	0	0	0	0	0	0
	PI	16:1_20:2PI	0	0	0	0	0.59	0.35	0.01	0	0	0	0	0	0	0	0	0	0	0	0	0	0	0	0	0
	PI	16:1_20:1PI	0.01	0	0	0	0.58	0.45	0.01	0	0	0	0	0	0	0	0	0	0	0	0	0	0	0	0	0
	PI	16:1_18:2PI	0.03	0	0.02	0	0.53	0.22	0.04	0	0	0	0	0	0	0	0	0	0	0	0	0	0	0	0	0
	PI	16:0_18:0PI	0.04	0.01	0.02	0.02	0.51	0.98	0.22	0	0	0	0	0	0	0	0	0	0	0	0	0	0	0	0	0
	PG	18:0_22:6BMP	0	0	0	0	0	0	0	0.02	0.02	0.04	0.01	0.14	0.07	0.01	0.02	0.01	0.04	0.02	0.05	0.05	0.01	0.02	0.03	0.01
	PG	18:1_22:5BMP	0	0	0	0	0	0	0	0.02	0.05	0.06	0.04	0.21	0.11	0.03	0.06	0.02	0.07	0.05	0.11	0.11	0.01	0.02	0.04	0.02
	PG	18:1_22:6BMP	0	0	0	0	0	0	0	0.02	0	0.08	0.08	0.24	0.13	0.03	0.03	0.03	0.07	0.04	0.12	0.16	0.01	0.02	0.07	0.03
	PG	18:2_20:4BMP	0	0	0	0	0	0	0	0.02	0.04	0.07	0.04	0.23	0.18	0.03	0.06	0.03	0.09	0.05	0.13	0.11	0.01	0.03	0.08	0.03
	PG	18:0e_20:4BMP	0	0	0	0	0	0	0	0.02	0.05	0.06	0.04	0.26	0.21	0.03	0.04	0.02	0.09	0.05	0.11	0.09	0.01	0.02	0.06	0.02
	PG	18:1e_20:3BMP	0	0	0	0	0	0	0	0.02	0.09	0.17	0.04	0.68	0.53	0.04	0.08	0.05	0.16	0.07	0.24	0.23	0.02	0.02	0.06	0.03
	PG	16:0_16:0PG	0	0	0	0	0	0	0	0.01	0.02	0.02	0.01	0.04	0.01	0	0.01	0.01	0.01	0	0.01	0.01	0	0.01	0.01	0.01
	PG	16:0_18:0PG	0	0	0	0	0	0	0	0.01	0.01	0.01	0.01	0.02	0.01	0	0.01	0	0.01	0.01	0.01	0.01	0	0.01	0.01	0
	PG	16:0_18:2PG	0	0	0	0	0	0	0	0.01	0	0	0	0.01	0.02	0	0	0	0	0	0.01	0.01	0	0	0	0
	PG	16:1_18:2PG	0	0	0	0	0	0	0	0.01	0.02	0.02	0	0.05	0.08	0.01	0.01	0.02	0.02	0.01	0.02	0.05	0	0.01	0.01	0.01
	PG	16:1_20:3PG	0	0	0	0	0	0	0	0.01	0	0	0	0.02	0.03	0	0	0	0	0	0.01	0.01	0	0	0	0
	PG	18:0_18:2PG	0	0	0	0	0	0	0	0.01	0.01	0.01	0.01	0.01	0.04	0	0	0.01	0.01	0.01	0.01	0.03	0	0	0.01	0.01
	PG	18:0_20:4PG	0	0	0	0	0	0	0	0.01	0.02	0	0.01	0	0	0	0	0	0	0	0	0.01	0	0	0	0.01
	PG	18:1_20:3PG	0	0	0	0	0	0	0	0.01	0.01	0	0.01	0.02	0.03	0.01	0.01	0.01	0.01	0.01	0.02	0.02	0	0	0	0
	PS	18:1_18:1PS	7.34	3.73	2.12	5.67	34.65	74.45	20.63	2.18	8.1	6.95	2.59	34.73	24.02	0.94	1.76	3.88	2.55	1.12	13.1	10.34	0.19	0.49	6.66	1.51
	PS	18:0_20:4PS	31.37	30.12	16.31	30.03	29.33	32.3	27.99	14.98	37.17	19.03	15.99	47.44	40.13	8.75	15.34	11.37	13.91	9.11	26.51	30.42	2.98	5.59	31.13	9.48
	PS	18:0_22:5PS	22.12	24.64	13.09	21.31	26.07	27.04	16.47	14.3	28.41	12.28	9.7	29.25	11.96	4.85	8.15	4.34	6.03	5.77	12.43	9.15	1.46	3.18	9.66	2.77
	PS	18:0_20:3PS	11.32	13.12	6.43	11.68	21.47	24.53	15.14	7.05	13.62	8.46	5.98	23.21	13.65	3.04	6.07	3.64	5.43	3.51	10.48	10.29	1.11	1.22	8	1.95
	PS	18:0_18:0PS	5.2	5.89	2.95	4.91	13.68	22.32	9.59	2.38	6.48	4.38	2.27	13.85	11.67	1.83	2.33	2.75	3.09	1.77	6.51	5.87	0.45	0.71	4.4	1.05
	PS	18:0_22:4PS	9.54	10.24	5.88	9.56	9.82	12.35	7.42	4.78	10.36	5.78	3.68	12.75	5.38	2.54	4.99	2.09	3.21	2.64	5.37	5.03	0.67	1.73	4.78	1.25
	PS	18:0_18:2PS	5.06	4.33	2.11	4.63	9.39	9.91	4	2.04	4.89	3.92	2.36	9.4	4.4	0.96	1.79	1.14	1.55	0.85	2.68	2.47	0.19	0.49	1.87	0.79
	PS	16:0_18:1PS	1.24	0.58	0.23	1.03	6.33	8.24	3.34	0.55	1.47	1.71	0.72	8.11	5.7	0.25	0.35	1.16	0.55	0.21	1.9	3.3	0.03	0.16	1.62	0.85
	PI	18:2_18:2PI	0.01	0.01	0.02	0	0.14	0.12	0.04	0	0	0	0	0	0	0	0	0	0	0	0	0	0	0	0	0
	PI	16:1_22:6PI	0	0	0	0.01	0.13	0.09	0.01	0	0	0	0	0	0	0	0	0	0	0	0	0	0	0	0	0
	PI	16:1_22:4PI	0.01	0	0	0.01	0.12	0.09	0.01	0	0	0	0	0	0	0	0	0	0	0	0	0	0	0	0	0
	PI	18:2_20:2PI	0	0	0	0.01	0.12	0.11	0	0	0	0	0	0	0	0	0	0	0	0	0	0	0	0	0	0
	PI	18:2_20:1PI	0.01	0	0	0	0.1	0.03	0.01	0	0	0	0	0	0	0	0	0	0	0	0	0	0	0	0	0
	PI	14:0_18:2PI	0.05	0.06	0.04	0.04	0.09	0.05	0.08	0	0	0	0	0	0	0	0	0	0	0	0	0	0	0	0	0
	PI	16:0_18:3PI	0.01	0	0.01	0.01	0.09	0.07	0.02	0	0	0	0	0	0	0	0	0	0	0	0	0	0	0	0	0
	PS	18:0_18:1PS	83.46	91.77	48.24	81.96	207.76	333.41	153.44	41.11	95.08	74.08	35.06	226.25	166.01	22.42	39.82	40.85	48.07	23.66	104.62	91.74	4.81	12.05	74.46	17.49
	PS	16:1_18:1PS	0.08	0.04	0.03	0.07	1.27	1.53	0.25	0	0	0	0	0	0	0	0	0	0	0	0	0	0	0	0	0
	PS	16:0_16:1PS	0.05	0.05	0.02	0.07	1.23	1.2	0.23	0	0	0	0	0	0	0	0	0	0	0	0	0	0	0	0	0
	PS	18:0_18:3PS	0.79	0.51	0.18	0.55	1.07	0.61	0.44	0.28	0.98	0.49	0.38	1.37	0.76	0.09	0.24	0.21	0.14	0.18	0.39	0.44	0.01	0	0	0.11
	PS	18:0_20:1PS	0.45	0.57	0.36	0.4	1.06	1.66	0.9	0.24	0.39	0.57	0.26	1.76	1.25	0.44	0.3	0.4	0.27	0.09	0.4	0.21	0.16	0.26	0.32	0.38
	PS	18:1_18:2PS	0.21	0.17	0.06	0.19	1.06	1.62	0.42	0.09	0.31	0.11	0.06	1.26	0.43	0.08	0.04	0.15	0.05	0.03	0.27	0	0	0.04	0	0
	PS	18:1_20:1PS	0.08	0.11	0.06	0.15	1.04	1.82	0.25	0	0	0	0	0	0	0	0	0	0	0	0	0	0	0	0	0
	PS	16:0_20:4PS	0.29	0.4	0.1	0.24	1.03	0.99	0.61	0.26	0.51	0.16	0.26	2.09	2.01	0.11	0.28	0.57	0.16	0.23	0.7	1.25	0.1	0	0.59	0.22
	PS	18:1_22:4PS	0.19	0.15	0.09	0.25	0.87	0.97	0.35	0.1	0.43	0.37	0.06	1.22	0.49	0.03	0.1	0.2	0.07	0.02	0.26	0.2	0.04	0.01	0.27	0.03
	PS	18:1e_18:1PS	0.09	0.05	0.01	0.14	0.71	0.96	0.27	0	0	0	0	0	0	0	0	0	0	0	0	0	0	0	0	0
	PS	18:1_20:2PS	0.12	0.1	0.11	0.08	0.68	1.19	0.33	0	0	0	0	0	0	0	0	0	0	0	0	0	0	0	0	0
	PS	16:0_20:3PS	0.1	0.07	0.03	0.05	0.45	0.46	0.28	0	0	0	0	0	0	0	0	0	0	0	0	0	0	0	0	0
	PS	16:0_22:5PS	0.11	0.09	0.07	0.1	0.45	0.44	0.27	0	0	0	0	0	0	0	0	0	0	0	0	0	0	0	0	0
	PS	18:0_22:6PS	0.28	0.28	0.11	0.36	0.43	0.63	0.2	16.56	38.1	17.74	10.51	49.61	21.99	5.82	12.31	6.71	8.79	5.22	15.88	15.93	1.85	4.74	16.22	3.68
	PS	18:0e_18:0PS	0.16	0.1	0.08	0.11	0.39	0.75	0.3	0	0	0	0	0	0	0	0	0	0	0	0	0	0	0	0	0
	PS	18:1_20:5PS	0.17	0.04	0.03	0.05	0.31	0.58	0.24	0	0	0	0	0	0	0	0	0	0	0	0	0	0	0	0	0
	PE	18:2_20:1PE	0.01	0	0	0.01	0.07	0.04	0.01	0	0	0	0	0	0	0	0	0	0	0	0	0	0	0	0	0
	PE	18:2_22:4PE	0	0	0	0	0.07	0	0.02	0	0	0	0	0	0	0	0	0	0	0	0	0	0	0	0	0
	PE	20:4_22:5PE	0	0.02	0	0	0.07	0	0	0	0	0	0	0	0	0	0	0	0	0	0	0	0	0	0	0
	PE	14:0_18:2PE	0	0	0	0	0.06	0.03	0	0	0	0	0	0	0	0	0	0	0	0	0	0	0	0	0	0
	PE	16:0e_18:0PE	0.01	0.01	0	0	0.06	0.08	0.01	0	0	0	0	0	0	0	0	0	0	0	0	0	0	0	0	0
	PE	20:1_20:5PE	0	0	0	0	0.06	0	0	0	0	0	0	0	0	0	0	0	0	0	0	0	0	0	0	0
	PE	16:1_18:3PE	0.01	0	0	0	0.05	0.02	0	0	0	0	0	0	0	0	0	0	0	0	0	0	0	0	0	0
	PE	18:2_20:5PE	0	0	0	0.02	0.05	0.07	0.01	0	0	0	0	0	0	0	0	0	0	0	0	0	0	0	0	0
	PE	20:3_20:3PE	0	0	0	0	0.05	0.01	0.01	0	0	0	0	0	0	0	0	0	0	0	0	0	0	0	0	0
	PE	20:3_22:5PE	0	0	0	0	0.05	0.02	0.01	0	0	0	0	0	0	0	0	0	0	0	0	0	0	0	0	0
	PE	14:0_22:5PE	0	0	0	0	0.04	0.03	0.01	0	0	0	0	0	0	0	0	0	0	0	0	0	0	0	0	0
	PE	14:0_22:6PE	0.01	0	0	0	0.04	0.04	0	0	0	0	0	0	0	0	0	0	0	0	0	0	0	0	0	0
	PE	18:1e_20:1PE	0.02	0.04	0.03	0.03	0.04	0.11	0.03	0	0	0	0	0	0	0	0	0	0	0	0	0	0	0	0	0
	PG	18:1_18:1PG	0.08	0.07	0.02	0.05	0.13	0.2	0.06	0.07	0.15	0.15	0.09	0.34	0.5	0.04	0.06	0.12	0.09	0.04	0.11	0.27	0.02	0.03	0.11	0.09
	PG	16:0_18:1PG	0.154526	0.10053	0.0280778	0.0418221	0.0773611	0.124485	0.0592971	0.25	0.25	0.33	0.15	0.85	0.38	0.12	0.18	0.08	0.34	0.14	0.2	0.22	0.1	0.17	0.18	0.08
	PG	18:0_18:1PG	0.02	0.03	0.01	0.03	0.05	0.05	0.03	0.04	0.05	0.08	0.03	0.1	0.17	0.02	0.04	0.05	0.03	0.02	0.04	0.11	0.01	0.03	0.05	0.04
	PI	18:1_22:6PI	0.28	0.08	0.1	0.31	5.93	4.59	0.43	0.28	0.65	0.88	0.39	3.81	1	0.09	0.13	0.17	0.33	0.09	0.44	0.57	0.01	0.06	0.3	0.09
	PI	16:0_20:3PI	0.35	0.46	0.27	0.34	5.75	4.96	0.54	0.35	0.48	0.68	0.33	3.57	1.23	0.15	0.33	0.19	0.62	0.25	0.61	0.54	0.06	0.15	0.26	0.08
	PI	18:0_22:5PI	1.47	1.39	0.85	1.68	5.58	8.77	1.64	1.34	2.03	2.1	1.91	3.93	3.49	0.59	1.93	0.83	2.12	1.16	2.34	2.43	0.29	0.8	1.5	0.57
	PI	18:1_22:5PI	0.42	0.34	0.15	0.41	5.1	4.36	0.56	0.26	0.77	0.88	0.5	3.6	1.68	0.06	0.24	0.34	0.54	0.16	1.1	1.15	0.04	0.18	0.38	0.17
	PI	18:1_18:2PI	0.54	0.3	0.22	0.48	4.65	5.14	1.16	0.26	0.74	0.87	0.48	5.04	2.9	0.05	0.28	0.79	0.49	0.09	1.18	1.65	0.04	0.11	0.53	0.37
	PI	18:1e_20:4PI	1.31	1.77	1.07	1.6	4.56	4.73	1.15	0.74	0.83	0.92	0.75	2.72	1.66	0.16	0.56	0.59	0.71	0.34	1.16	1.81	0.09	0.26	0.69	0.19
	PI	18:0e_20:4PI	1.64	2.34	1.44	2.14	4.04	5.06	1.54	1.04	1.96	1.44	1.1	3.11	2.41	0.52	0.83	0.73	1.28	0.58	1.64	1.79	0.25	0.42	1.15	0.43
	PI	16:0_22:6PI	0.2	0.22	0.16	0.28	3.92	3.53	0.29	0.26	0.34	0.73	0.41	2.49	1.09	0.07	0.21	0.07	0.43	0.21	0.37	0.38	0	0.14	0.29	0.1
	PI	16:0_22:5PI	0.35	0.54	0.26	0.36	3.3	3.75	0.67	0.45	0.51	0.85	0.37	3.31	1.47	0.22	0.75	0.23	0.9	0.47	0.79	0.69	0.09	0.31	0.41	0.12
	PI	18:0_20:5PI	1.54	0.89	0.58	1.48	3.28	5.63	3.15	0.9	1.52	1.69	1.28	2.03	3.37	0.25	0.42	1.3	0.93	0.36	3.11	3.38	0.04	0.21	2.58	0.65
	PI	18:0_22:4PI	0.58	0.52	0.36	0.74	3.14	3.8	0.65	0.58	1.14	1.5	0.65	2.35	1.88	0.36	0.92	0.45	0.85	0.65	1.26	1.12	0.12	0.38	0.62	0.34
	PG	18:2_20:3PG	0	0	0	0	0	0	0	0.01	0.01	0.01	0	0.02	0.03	0.01	0.01	0.01	0.01	0.01	0.02	0.02	0	0.01	0.01	0
	PG	18:0e_18:1PG	0	0	0	0	0	0	0	0.01	0.01	0.02	0.01	0.02	0.02	0.01	0.01	0.01	0.02	0.01	0.01	0.02	0.01	0.01	0.01	0.01
	PG	16:1_20:4BMP	0	0	0	0	0	0	0	0.01	0.01	0.02	0.01	0.08	0.07	0	0.02	0.02	0.03	0.01	0.03	0.03	0	0	0.02	0
	PG	18:0_18:2BMP	0	0	0	0	0	0	0	0.01	0.01	0.02	0.01	0.08	0	0	0	0	0.02	0	0	0	0	0	0	0
	PG	18:0_22:4BMP	0	0	0	0	0	0	0	0.01	0.01	0.02	0.01	0.08	0.02	0.01	0.02	0.01	0.03	0.02	0.02	0.02	0.01	0.01	0.01	0.01
	PG	18:1_18:1BMP	0	0	0	0	0	0	0	0.01	0.12	0.15	0.1	0.63	0.47	0.04	0.05	0.04	0.11	0.06	0.12	0.3	0.01	0	0.1	0.06
	PG	18:1_20:5BMP	0	0	0	0	0	0	0	0.01	0.02	0.03	0.02	0.08	0.09	0.01	0.02	0.02	0.04	0.02	0.06	0.07	0.01	0.01	0.02	0.01
	PG	18:1_22:4BMP	0	0	0	0	0	0	0	0.01	0.02	0.03	0.02	0.09	0.07	0.01	0.03	0.01	0.04	0.03	0.06	0.05	0.01	0.01	0.03	0.01
	PG	18:0e_22:4BMP	0	0	0	0	0	0	0	0.01	0.02	0.02	0.01	0.07	0.04	0.01	0.02	0.01	0.03	0.02	0.02	0.02	0	0.01	0.01	0.01
	PG	18:0e_22:6BMP	0	0	0	0	0	0	0	0.01	0.01	0.01	0.01	0.05	0.05	0	0.01	0	0.01	0.01	0.02	0.02	0	0	0.01	0
	PG	18:1e_16:0BMP	0	0	0	0	0	0	0	0.01	0.01	0.02	0.01	0.06	0.03	0	0.01	0.01	0.01	0.01	0	0	0	0	0	0
	PS	16:1_18:0PS	0.94	1.06	0.4	0.83	5.43	6.48	1.72	0.6	1.17	1.91	0.59	6.93	1.99	0.38	0.41	0.55	0.82	0.35	1.22	1.13	0.05	0.25	0.72	0.14
	PS	18:1e_18:0PS	0.96	1.06	0.55	0.85	4.02	5.29	1.79	0.45	0.98	1.39	0.45	3.52	2.08	0.25	0.5	0.26	0.56	0.21	0.97	1.08	0.12	0.23	0.68	0.16
	PS	18:1_20:3PS	1.64	2.23	1.34	2.01	4.01	5.69	3.05	0.89	4.73	3.39	2.21	11.11	8.68	1.32	3.39	2.55	3.3	1.84	8.59	6.7	0.6	1.1	5.55	1.46
	PS	18:0_20:2PS	1.01	1.25	0.7	1.3	3.22	4.63	1.62	0.58	1.3	0.93	0.49	3.51	1.66	0.38	0.55	0.59	0.58	0.26	0.91	0.78	0.07	0.14	0.89	0.17
	PS	18:1_20:4PS	0.98	0.81	0.24	0.87	2.59	3.91	1.82	0.23	1.73	1.11	0.43	6.36	4.49	0.25	0.44	1.11	0.6	0.23	2.61	2.57	0.1	0.06	2.07	0.35
	PS	16:0_16:0PS	0.34	0.27	0.08	0.19	2.44	2.4	1.15	0.28	0.32	0.45	0.25	3	2.22	0.02	0.23	0.86	0.18	0.03	0.61	1.43	0.06	0.06	0.62	0.39
	PS	18:0_20:5PS	2.62	1.92	0.61	2.63	2.24	2.02	1.87	1.11	2.87	1.68	1.2	4.05	1.99	0.81	1.11	0.7	0.92	0.44	1.02	1.75	0.14	0.16	0.98	0.62
	PS	18:0e_18:1PS	0.79	0.58	0.38	0.71	1.97	4.11	1.58	0.28	0.95	0.55	0.3	2.2	1.69	0.24	0.38	0.22	0.44	0.21	1.05	0.91	0	0.13	0.7	0.18
	PS	16:0_18:0PS	0.36	0.31	0.19	0.23	1.89	2.71	1.85	0.38	0.55	0.58	0.06	2.81	1.9	0.07	0.24	0.76	0.35	0.31	1.12	1.41	0.09	0.05	1	0.45
	PS	18:1_22:5PS	0.54	0.51	0.28	0.58	1.8	2.11	0.69	0.26	0.6	0.35	0.24	1.85	0.86	0.01	0.12	0.26	0.25	0.17	0.4	0.44	0.01	0.11	0.4	0.19
	PS	16:0_18:2PS	0.03	0.07	0.02	0.04	0.3	0.23	0.12	0	0	0	0	0	0	0	0	0	0	0	0	0	0	0	0	0
	PS	18:1_18:3PS	0.08	0.03	0.02	0.08	0.3	0.26	0.19	0	0	0	0	0	0	0	0	0	0	0	0	0	0	0	0	0
	PS	18:0e_20:4PS	0.15	0.12	0.02	0.21	0.23	0.18	0.13	0	0	0	0	0	0	0	0	0	0	0	0	0	0	0	0	0
	PS	18:1e_16:0PS	0.02	0	0.01	0.01	0.22	0.17	0.09	0	0	0	0	0	0	0	0	0	0	0	0	0	0	0	0	0
	PS	20:3_20:3PS	0.15	0.08	0.09	0.18	0.2	0.05	0.2	0	0	0	0	0	0	0	0	0	0	0	0	0	0	0	0	0
	PS	16:1_20:3PS	0.02	0.05	0.04	0.05	0.19	0.21	0.03	0	0	0	0	0	0	0	0	0	0	0	0	0	0	0	0	0
	PS	16:0_22:4PS	0.03	0.05	0.02	0.02	0.17	0.04	0.08	0	0	0	0	0	0	0	0	0	0	0	0	0	0	0	0	0
	PI	16:0_20:4PI	4.57	6.81	4.55	5.61	18.78	17.93	4.7	4.18	4.62	5.03	3.25	13.06	8.91	1.2	2.72	2.06	3.05	1.37	4.99	4.88	0.6	1.12	3.12	1.29
	PI	16:1_18:1PI	0.37	0.16	0.16	0.32	18.5	15.84	0.94	0.28	0.79	2.03	0.47	23.6	4.66	0.09	0.36	0.61	1.11	0.21	1.36	1.78	0.02	0.17	0.39	0.17
	PI	18:1_20:3PI	0.8	0.59	0.32	0.73	13.78	12.16	0.86	0.53	0.73	1.86	0.71	7.94	2.6	0.12	0.3	0.48	0.55	0.09	1.12	1.19	0.07	0.15	0.37	0.2
	PI	18:0_18:1PI	1.56	0.72	0.3	1.38	13.56	29.74	6.07	1.12	2.75	3.58	2.09	16.11	19.62	0.99	2.69	4.2	3.9	1.95	8.12	10.16	0.2	0.75	4.1	2.07
	PI	16:0_18:1PI	0.62	0.43	0.31	0.62	9.22	14.81	2.42	0.48	1.27	1.77	1.22	12.61	8	0.38	1.35	1.41	1.94	0.65	2.53	2.91	0.11	0.35	1.37	0.63
	PI	18:0_22:6PI	1.13	0.76	0.6	1.22	8.24	10.78	1.44	1.13	1.61	2.29	1.47	4.79	4.11	0.43	1.17	0.56	1.31	0.76	1.94	1.97	0.14	0.58	1.42	0.58
	PE	14:0_20:4PE	0.01	0	0	0	0.14	0.11	0.01	0	0	0	0	0	0	0	0	0	0	0	0	0	0	0	0	0
	PE	18:0e_16:0PE	0.03	0.06	0.03	0.01	0.14	0.19	0.05	0	0	0	0	0	0	0	0	0	0	0	0	0	0	0	0	0
	PE	20:4_20:4PE	0.04	0.07	0.04	0.05	0.13	0.1	0.04	0	0	0	0	0	0	0	0	0	0	0	0	0	0	0	0	0
	PE	16:1e_14:0PE	0	0.01	0	0	0.12	0.12	0.01	0	0	0	0	0	0	0	0	0	0	0	0	0	0	0	0	0
	PE	18:2_22:6PE	0	0	0.01	0.02	0.12	0.06	0.04	0	0	0	0	0	0	0	0	0	0	0	0	0	0	0	0	0
	PE	16:0_20:1PE	0.01	0.01	0	0.01	0.11	0.09	0.02	0	0	0	0	0	0	0	0	0	0	0	0	0	0	0	0	0
	PE	18:0e_20:3PE	0.04	0.1	0.07	0.05	0.11	0.11	0.06	0	0	0	0	0	0	0	0	0	0	0	0	0	0	0	0	0
	PE	16:0_18:3PE	0.02	0.03	0.02	0.01	0.1	0.07	0.01	0	0	0	0	0	0	0	0	0	0	0	0	0	0	0	0	0
	PE	16:0e_18:2PE	0.02	0	0.01	0.02	0.09	0.13	0.02	0	0	0	0	0	0	0	0	0	0	0	0	0	0	0	0	0
	PE	18:2_20:3PE	0.02	0	0.02	0	0.09	0.13	0.03	0	0	0	0	0	0	0	0	0	0	0	0	0	0	0	0	0
	PE	18:1e_18:3PE	0.02	0.04	0	0.02	0.09	0.11	0.03	0	0	0	0	0	0	0	0	0	0	0	0	0	0	0	0	0
	PE	16:0e_16:1PE	0.02	0.02	0.01	0.01	0.08	0.2	0.03	0	0	0	0	0	0	0	0	0	0	0	0	0	0	0	0	0
	PE	16:1_20:2PE	0	0	0.01	0	0.07	0.1	0	0	0	0	0	0	0	0	0	0	0	0	0	0	0	0	0	0
	PE	16:0_18:2PE	0.25	0.38	0.19	0.16	1.57	1.26	0.23	0.33	0.42	1.09	0.14	2.47	0.69	0.24	0.27	0.15	0.38	0.31	0.52	0.64	0.02	0.34	0.19	0.19
	PE	18:1_22:4PE	0.33	0.4	0.26	0.27	1.4	1.09	0.32	0.34	0.46	1.35	0.26	3.67	1.31	0.08	0.22	0.23	0.28	0.14	0.83	1.17	0.05	0.22	0.35	0.22
	PE	16:0_22:5PE	0.32	0.61	0.26	0.27	1.38	1.11	0.31	0.32	0.37	0.86	0.18	2.18	0.92	0.13	0.25	0.19	0.44	0.1	0.47	0.8	0.05	0.13	0.22	0.06
	PE	16:0e_22:5PE	0.49	0.84	0.44	0.42	1.24	0.94	0.39	0.54	0.77	1.23	0.33	3.15	1.04	0.24	0.57	0.09	0.55	0.36	0.7	0.95	0.05	0.41	0.27	0.14
	PE	16:1_16:1PE	0.04	0.01	0	0.02	1.23	0.65	0.04	0	0	0	0	0	0	0	0	0	0	0	0	0	0	0	0	0
	PE	18:0e_20:4PE	1.8	2.9	1.47	1.88	1.18	1.35	1.56	1.59	2.42	3.5	1.14	6.57	4.4	0.78	1.75	0.56	1.89	1.09	2.62	3.3	0.14	0.75	2.01	0.69
	PE	16:0_20:3PE	0.17	0.22	0.15	0.12	1.16	1.05	0.2	0.26	0.28	0.6	0.08	1.84	0.62	0.06	0.16	0.2	0.26	0.07	0.37	0.14	0.09	0.13	0.21	0.04
	PE	16:0_18:0PE	0.15	0.18	0.1	0.11	0.97	0.91	0.21	0.18	0.26	0.59	0.13	1.57	0.71	0.09	0.07	0.19	0.22	0.03	0.37	0.32	0.12	0.15	0.32	0.25
	PE	16:0e_18:1PE	0.07	0.15	0.06	0.1	0.97	0.56	0.1	0.18	0.34	0.61	0.09	1.99	1.08	0.04	0.16	0.06	0.32	0	0.72	0.93	0.16	0.09	0.43	0.2
	PE	16:0_22:4PE	0.24	0.47	0.21	0.19	0.95	0.54	0.18	0.36	0.22	0.81	0.23	1.84	0.51	0.07	0.33	0.04	0.41	0.31	0.39	0.41	0.09	0.15	0.13	0.22
	PE	16:1_22:5PE	0.64	1.07	0.65	0.65	0.92	0.93	0.5	0.54	0.85	1.52	0.3	2.15	1.53	0.19	0.49	0.43	0.54	0.26	0.84	1.31	0.07	0.37	0.41	0.04
	PE	18:1_20:5PE	0.28	0.22	0.11	0.26	0.83	0.8	0.26	0	0	0	0	0	0	0	0	0	0	0	0	0	0	0	0	0
	PE	18:1_20:2PE	0.05	0.04	0.02	0.05	0.74	0.68	0.09	0	0	0	0	0	0	0	0	0	0	0	0	0	0	0	0	0
	PE	16:0e_22:4PE	0.36	0.61	0.32	0.4	0.73	0.51	0.19	0.41	0.46	1.09	0.25	2.05	0.97	0.28	0.42	0.11	0.58	0.26	0.36	0.58	0.07	0.24	0.23	0.02
	PE	18:1e_16:1PE	0.03	0.12	0.07	0.03	0.72	0.8	0.08	0	0	0	0	0	0	0	0	0	0	0	0	0	0	0	0	0
	PE	16:1e_16:0PE	0.1	0.23	0.1	0.09	0.71	0.7	0.18	0.16	0.23	0.42	0.15	1.37	0.56	0.08	0.19	0.27	0.32	0.23	0.33	0.49	0.21	0.12	0.11	0.13
	PE	16:0_20:5PE	0.13	0.18	0.1	0.11	0.69	0.42	0.15	0	0	0	0	0	0	0	0	0	0	0	0	0	0	0	0	0
	PE	16:1_22:6PE	0.29	0.55	0.24	0.3	0.69	0.64	0.3	0.22	0.45	0.78	0.2	1.49	0.85	0.23	0.19	0.13	0.11	0.14	0.33	0.45	0.05	0.09	0.24	0.02
	PE	18:0_20:2PE	0.1	0.19	0.1	0.09	0.67	0.52	0.11	0	0	0	0	0	0	0	0	0	0	0	0	0	0	0	0	0
	PE	18:1_20:1PE	0.05	0.08	0.04	0.08	0.67	0.7	0.1	0	0	0	0	0	0	0	0	0	0	0	0	0	0	0	0	0
	PE	14:0_18:1PE	0.03	0.02	0.01	0.04	0.66	0.66	0.05	0	0	0	0	0	0	0	0	0	0	0	0	0	0	0	0	0
	PE	16:0e_22:6PE	0.16	0.24	0.16	0.17	0.62	0.53	0.17	0	0	0	0	0	0	0	0	0	0	0	0	0	0	0	0	0
	PE	18:1e_18:0PE	0.07	0.12	0.08	0.09	0.58	0.68	0.13	0	0	0	0	0	0	0	0	0	0	0	0	0	0	0	0	0
	PE	18:0e_22:5PE	0.45	0.89	0.42	0.46	0.57	0.47	0.32	0.36	0.62	0.89	0.24	1.33	0.82	0.2	0.46	0.1	0.31	0.41	0.71	1.1	0.09	0.13	0.34	0.12
	PE	16:1_20:5PE	0.25	0.35	0.2	0.28	0.55	0.59	0.29	0.21	0.39	0.54	0.11	1.12	0.91	0.21	0.21	0.05	0.24	0.1	0.5	0.6	0.12	0.07	0.31	0.06
	PE	16:1_22:4PE	0.44	0.74	0.37	0.39	0.51	0.52	0.3	0.27	0.51	1	0.24	1.33	0.73	0.06	0.25	0.13	0.36	0.19	0.59	0.89	0.09	0.11	0.32	0.08
	PE	16:0e_20:5PE	0.13	0.25	0.1	0.13	0.49	0.43	0.16	0	0	0	0	0	0	0	0	0	0	0	0	0	0	0	0	0
	PE	16:1e_20:2PE	0.05	0.11	0.06	0.06	0.46	0.74	0.09	0	0	0	0	0	0	0	0	0	0	0	0	0	0	0	0	0
	PE	18:2_20:4PE	0.18	0	0.2	0	0.42	0.4	0.21	0.2	0.4	0.75	0.22	1.51	0.44	0.06	0.4	0.17	0.31	0.1	0.37	0.85	0.12	0.17	0.34	0.25
	PE	18:0e_16:1PE	0.05	0.02	0.03	0.03	0.4	0.47	0.05	0	0	0	0	0	0	0	0	0	0	0	0	0	0	0	0	0
	PE	16:1_18:2PE	0.02	0.03	0	0.01	0.38	0.31	0.02	0	0	0	0	0	0	0	0	0	0	0	0	0	0	0	0	0
	PE	14:0_16:0PE	0.01	0.02	0	0.01	0.35	0.2	0.02	0	0	0	0	0	0	0	0	0	0	0	0	0	0	0	0	0
	PE	16:0e_20:3PE	0.06	0.12	0.05	0.06	0.35	0.47	0.07	0	0	0	0	0	0	0	0	0	0	0	0	0	0	0	0	0
	PE	16:1e_18:0PE	0.05	0.09	0.05	0.04	0.35	0.44	0.07	0	0	0	0	0	0	0	0	0	0	0	0	0	0	0	0	0
	PE	18:0_18:3PE	0.15	0.12	0.06	0.09	0.34	0.25	0.08	0	0	0	0	0	0	0	0	0	0	0	0	0	0	0	0	0
	PE	18:1e_16:0PE	0.17	0.29	0.18	0.16	0.32	0.72	0.22	0.24	0.42	0.55	0.13	1.76	0.87	0.07	0.26	0.22	0.27	0.16	0	0.65	0.14	0.06	0	0.25
	PE	18:0e_22:4PE	0.33	0.61	0.31	0.33	0.31	0.27	0.19	0.35	0.59	0.93	0.21	1.09	0.46	0.32	0.28	0.09	0.32	0.13	0.38	0.43	0.16	0.22	0.17	0.04
	PE	16:1e_18:3PE	0.04	0.05	0.01	0.03	0.27	0.34	0.04	0	0	0	0	0	0	0	0	0	0	0	0	0	0	0	0	0
	PE	14:0_16:1PE	0	0.01	0	0	0.26	0.11	0.01	0	0	0	0	0	0	0	0	0	0	0	0	0	0	0	0	0
	PE	18:0_20:1PE	0.08	0.1	0.07	0.07	0.26	0.25	0.1	0	0	0	0	0	0	0	0	0	0	0	0	0	0	0	0	0
	PE	18:0e_18:2PE	0.04	0.07	0.03	0.02	0.25	0.24	0.09	0	0	0	0	0	0	0	0	0	0	0	0	0	0	0	0	0
	PE	18:0e_20:5PE	0.17	0.26	0.12	0.18	0.24	0.29	0.16	0	0	0	0	0	0	0	0	0	0	0	0	0	0	0	0	0
	PE	16:0_20:2PE	0.01	0.03	0.02	0.01	0.23	0.17	0.02	0	0	0	0	0	0	0	0	0	0	0	0	0	0	0	0	0
	PE	16:1e_20:1PE	0.04	0.06	0.04	0.03	0.23	0.23	0.05	0	0	0	0	0	0	0	0	0	0	0	0	0	0	0	0	0
	PE	16:1_20:1PE	0	0	0	0.01	0.2	0.1	0.01	0	0	0	0	0	0	0	0	0	0	0	0	0	0	0	0	0
	PE	18:0e_18:0PE	0.04	0.07	0.03	0.04	0.2	0.15	0.07	0	0	0	0	0	0	0	0	0	0	0	0	0	0	0	0	0
	PG	16:1_18:1PG	0.0255252	0.00117809	0.00378952	0.00594934	0.0204202	0.0504614	0.0147261	0.04	0.05	0.08	0.03	0.32	0.4	0.02	0.03	0.05	0.06	0.02	0.08	0.18	0.01	0.02	0.04	0.03
	PG	18:1_18:2PG	0.02	0.04	0.02	0.02	0.02	0.07	0.02	0.04	0.05	0.04	0.03	0.08	0.17	0.02	0.04	0.04	0.05	0.03	0.07	0.11	0.01	0.02	0.03	0.02
	PI	18:0_20:4PI	76.57	83.14	58.92	86.3	110.34	146.77	51.21	36.41	57.04	42.91	40.15	71.25	72.32	18.74	28.14	19.28	35.7	16.88	51.77	51.8	9.41	14.22	39.49	14.65
	PI	18:1_18:1PI	6.01	2.6	1.55	5.59	66.71	109.16	13.66	3.6	10.06	16.3	9.19	77.73	53.54	1.23	4.01	8.58	7.13	2.07	17.76	20.57	0.36	1.23	9.57	5.01
	PI	18:1_20:4PI	9.68	8.31	5.06	10.31	53.57	42.33	8.37	5.72	11.62	13.12	9.1	37.11	20.2	1.15	3.5	3.19	4.97	1.87	9.52	10.46	0.65	1.67	4.9	1.94
	PI	18:0_20:3PI	4.22	4.71	3	4.47	31.03	42.98	5.53	2.41	3.97	5.03	2.99	17.43	13.34	1.75	3.05	1.93	3.86	1.85	5.68	6.07	0.64	0.85	2.63	1.03
	PE	16:1_20:3PE	0.01	0	0	0	0.19	0	0	0	0	0	0	0	0	0	0	0	0	0	0	0	0	0	0	0
	PE	18:1_18:3PE	0.04	0.02	0.01	0.03	0.18	0.17	0.03	0	0	0	0	0	0	0	0	0	0	0	0	0	0	0	0	0
	PE	16:0e_16:0PE	0.03	0.05	0.02	0.01	0.17	0.13	0.03	0	0	0	0	0	0	0	0	0	0	0	0	0	0	0	0	0
	PE	18:0e_22:6PE	0.13	0.21	0.2	0.11	0.17	0.18	0.19	0	0	0	0	0	0	0	0	0	0	0	0	0	0	0	0	0
	PE	18:2_18:2PE	0.02	0.01	0.01	0.01	0.16	0.14	0.03	0	0	0	0	0	0	0	0	0	0	0	0	0	0	0	0	0
	PE	18:1e_20:2PE	0.03	0.06	0.03	0.04	0.16	0.18	0.05	0	0	0	0	0	0	0	0	0	0	0	0	0	0	0	0	0
	PE	14:0_18:0PE	0.04	0.05	0.01	0.01	0.14	0.15	0.02	0	0	0	0	0	0	0	0	0	0	0	0	0	0	0	0	0
	PG	18:1e_18:2BMP	0	0	0	0	0	0	0	0.01	0.01	0.05	0.01	0.2	0.12	0.01	0.02	0.01	0.05	0.02	0.06	0.06	0	0	0.01	0.01
	PI	20:4_20:4PI	0	0	0	0	0	0	0	0.31	0	0.09	0.11	0.2	0.29	0.07	0.06	0.12	0.05	0.05	0.12	0.2	0.01	0.08	0.06	0.13
	PI	14:0_20:4PI	0	0	0	0	0	0	0	0.16	0.36	0.31	0.28	1.24	0.85	0.13	0.2	0.09	0.29	0.08	0.6	0.31	0.03	0.06	0.27	0.07
	PI	22:6_22:6PI	0	0	0	0	0	0	0	0.13	0	0.01	0.01	0.01	0	0	0	0	0	0	0	0	0	0	0	0.01
	PS	18:1_22:6PS	0	0	0	0	0	0	0	0.34	1.02	0.6	0.33	4.49	1.79	0.15	0.13	0.22	0.18	0.06	0.8	0.89	0.01	0.07	0.55	0.22
	PI	18:0_18:3PI	0.12	0.03	0.03	0.02	0.45	0.6	0.17	0	0	0	0	0	0	0	0	0	0	0	0	0	0	0	0	0
	PI	16:0_16:0PI	0.05	0.02	0.01	0.05	0.44	0.68	0.12	0	0	0	0	0	0	0	0	0	0	0	0	0	0	0	0	0
	PI	18:1e_22:4PI	0.07	0.08	0.01	0.09	0.39	0.29	0.04	0	0	0	0	0	0	0	0	0	0	0	0	0	0	0	0	0
	PI	16:0e_18:1PI	0.08	0.01	0	0	0.32	0.05	0.05	0	0	0	0	0	0	0	0	0	0	0	0	0	0	0	0	0
	PI	18:1e_18:0PI	0	0.03	0	0.01	0.31	0.2	0.09	0	0	0	0	0	0	0	0	0	0	0	0	0	0	0	0	0
	PI	18:1_18:3PI	0.06	0.01	0.03	0.04	0.3	0.26	0.03	0	0	0	0	0	0	0	0	0	0	0	0	0	0	0	0	0
	PI	18:0e_22:4PI	0.04	0.1	0.03	0.04	0.26	0.25	0	0	0	0	0	0	0	0	0	0	0	0	0	0	0	0	0	0
	PI	18:1e_20:5PI	0.07	0.06	0.05	0.06	0.23	0.2	0.08	0	0	0	0	0	0	0	0	0	0	0	0	0	0	0	0	0
	PI	16:1_22:5PI	0.01	0	0.01	0.02	0.22	0.17	0.03	0	0	0	0	0	0	0	0	0	0	0	0	0	0	0	0	0
	PI	16:0e_22:4PI	0.02	0.03	0.04	0.04	0.2	0.08	0.01	0	0	0	0	0	0	0	0	0	0	0	0	0	0	0	0	0
	PI	18:0e_20:5PI	0.06	0.04	0.03	0.07	0.17	0.18	0.16	0	0	0	0	0	0	0	0	0	0	0	0	0	0	0	0	0
	PI	18:0e_18:2PI	0.02	0.02	0.01	0.03	0.16	0.2	0.06	0	0	0	0	0	0	0	0	0	0	0	0	0	0	0	0	0
	PI	18:2_22:6PI	0	0	0	0	0.15	0.08	0	0	0	0	0	0	0	0	0	0	0	0	0	0	0	0	0	0
	PI	14:0_18:1PI	0	0.01	0.07	0	0.14	0.32	0.01	0	0	0	0	0	0	0	0	0	0	0	0	0	0	0	0	0
	PI	16:0_20:1PI	0	0	0	0.01	0.14	0.14	0	0	0	0	0	0	0	0	0	0	0	0	0	0	0	0	0	0
	PE	16:1_20:4PE	2.57	5.06	2.85	2.88	5.86	5.65	2.64	2.04	3.42	4.59	1.35	9.95	7.89	1.05	1.78	1.01	2.83	1.5	4.46	5.17	0.47	1.18	3.02	1.09
	PE	16:1_18:1PE	0.45	0.49	0.21	0.35	5.23	5.17	0.46	0.43	0.98	1.92	0.41	8.44	2.59	0.26	0.33	0.26	0.79	0.1	0.84	1.39	0.05	0.2	0.32	0.3
	PE	18:0_18:2PE	1.51	2.03	1.12	1.28	4.59	4.54	1.48	1.53	2.26	4.33	0.95	8.98	4.03	0.4	1.49	0.78	2.13	1.11	3.06	3.18	0.14	0.63	1.47	0.64
	PE	18:1e_22:5PE	4.04	7.29	3.95	4.19	4.21	3.71	3.07	3.3	5.47	6.97	2.22	9.82	6.86	1.58	3.21	1.28	3.64	1.86	4.92	6.65	0.42	1.15	3.54	0.9
	PE	16:0_16:1PE	0.24	0.37	0.14	0.18	4.12	2.63	0.22	0.35	0.51	1.12	0.21	4.85	0.78	0.17	0.21	0.1	0.37	0.12	0.6	0.8	0.07	0.09	0.1	0.06
	PE	18:0_22:6PE	1.68	2.47	1.33	1.54	3.86	3.16	1.49	1.75	2.51	3.78	0.96	7.55	3.24	0.59	1.23	0.55	1.41	0.83	2.58	2.58	0.23	0.83	1.6	0.59
	PS	16:0_18:3PS	0.01	0.03	0.01	0	0.11	0.09	0	0	0	0	0	0	0	0	0	0	0	0	0	0	0	0	0	0
	PS	16:0_20:1PS	0.01	0	0.01	0.01	0.11	0.12	0.03	0	0	0	0	0	0	0	0	0	0	0	0	0	0	0	0	0
	PS	16:0e_18:1PS	0.01	0.02	0.06	0.06	0.11	0	0	0	0	0	0	0	0	0	0	0	0	0	0	0	0	0	0	0
	PS	18:0e_22:6PS	0.01	0.01	0.03	0.1	0.11	0.16	0.06	0	0	0	0	0	0	0	0	0	0	0	0	0	0	0	0	0
	PS	18:2_20:4PS	0.02	0.01	0	0.03	0.08	0.07	0.04	0	0	0	0	0	0	0	0	0	0	0	0	0	0	0	0	0
	PS	16:1_20:4PS	0.01	0.01	0	0	0.07	0.05	0.01	0	0	0	0	0	0	0	0	0	0	0	0	0	0	0	0	0

## Sheet: Figure 3
Figure 3 A
	CONTROL	MBOAT7-C	MBOAT7-T
	98.3491	129.078	36.417
	95.9212	125.455	33.2136
	114.1	117.458	35.2413
	99.0159	120.077	45.3109
	112.714	118.408	35.694
	79.4749	99.7934	40.868
	99.1296	79.9085	53.59
	120.694	90.9533	64.0113
	119.244	108.634	68.2613
	126.327	103.248	64.3373
	131.307	101.752	65.1592
	118.074	93.5701	56.1108
	106.32	93.0512	66.2019
	106.311	94.3935	63.0886
	79.4421	82.0123	42.5574
Figure 3 B
	CONTROL	MBOAT7-C	MBOAT7-T
	85.0139	82.594	66.9024
	101.743	95.3761	79.2066
	111.185	104.06	81.0065
	105.025	122.532	83.8648
	96.8549	78.1884	87.9106
	117.85	85.0003	69.5978
	99.0497	96.5577	74.7052
	96.3174	83.8765	73.3079
	94.1349	133.618	107.259
	70.5199	72.4785	43.5809
	95.2182	82.9474	54.4839
	114.345	88.2464	50.3228
	119.695	92.5336	57.197
Figure 3 C
	Hours	T							C
	0	105.172	95.0826	97.947	133.531	76.4589	130.742	76.4866	99.8238	100.177	77.6131	88.6554	145.332	87.4323	114.374
	1	70.5478	70.343	59.3652	39.0067	37.4246	59.0245	34.4446	91.9888	76.122	63.1368	57.5133	80.5391	70.9058	107.95
	2	62.8929	63.9507	39.3838	35.2531	43.9037	47.6336	39.036	91.6179	68.7972	67.517	60.2798	67.3756	79.607	84.3179
	3	52.5566	56.4847	40.3552	53.7153	48.768	31.3735		51.8144	63.8878	64.8355	75.6746	59.209	67.4777
Figure 3 E	MBOAT7-C			MBOAT7-T
	NC	miR-24	miR-24 inhibitor	NC	miR-24	miR-24 inhibitor
	98.2548	74.8505	97.2066	86.9119	70.325	98.868
	105.571	84.7088	112.581	118.825	85.6898	108.915
	91.5053	96.0013	108.313	94.263	84.0808	98.4369
	88.3592	111.141	109.731	82.3233	83.621	85.9748
	97.4596	108.418	134.904	136.029	72.3558	107.089
	116.334	118.681	138.531	92.9706	78.2751	104.554
	97.8471	92.868	106.177	88.6768	93.3943	78.8225
	122.925	99.6545	81.8255	101.832	82.0009	79.4194
	86.3582	90.1098	100.608	101.713	70.0774	84.0944
	97.7451	94.275	132.232	95.6702	76.2698	83.4852
	92.9714	77.971	127.096	100.785	85.2166	75.6189
Figure 3 F
	C+Mimmic	C+CTR	T+Mimmic	T+CTR
	71.0317	91.1006	68.4656	99.7764
	76.5471	108.23	70.8397	102.007
	79.6043	104.145	64.2164	107.194
	77.4186	96.5247	64.8476	91.0225
	83.2052	93.868	53.0248	85.8522
	87.1373	106.279	62.8991	102.345
	90.868	111.887	70.6487	115.088
	72.4204	87.9663	71.9738	96.7147
	81.2619	85.5149	61.3926	77.2708
	94.692	103.38	79.4058	96.4467
	112.784	106.907	78.2783	116.352
	87.9625	104.198	78.3821	109.93
	70.7386	94.0095	62.3044	105.746
	68.8663	117.956	56.4194	97.6041
	68.2388	86.9383	84.8843	106.034
	68.9287	101.096	74.5055	90.6164
Figure 3 H
	CONTROL	LPS
	1	1.15659
	1.07161	2.75751
	0.933178	2.85464
	1	4.43705
Figure 3 I
	MBOAT7
	Cotrol CC	Control TT	Inhibitor TT
	0.59922	0.708448	0.532794
	1.14716	0.650386	0.904914
	1.14909	1.02853	1.1949
	1.14938	0.447328	0.609306
	1.13072	0.517073	0.569379
	1.68544	0.897067	1.39782
	1.57902	0.412217	1.39772
	1.41843	0.419589	1.06816
	0.313981	0.441129	1.02575
	0.821878	0.335304	0.894199
Supplementary 4 J	TNF-α
	Control CC	Control TT	Inhibitor TT
	1089.8	19768	489.82
	2088.5	4311.1	6082.2
	721.99	37053	17013
	2607.9	21530	16457
	1236.1	8401	17048
	1901.9	16831	26627
	17418	14849	13673
	10390	32599.6	7752.24
	7890.5	28201	4701.87
	22768	19338.4	2542.25
Figure 3 K
	CC	TT
	2.02384	2.24845
	3.3548	7.59633
	2.25909	3.44077
	2.04996	2.51067
	1.34674	7.86746
	2.19378	2.94502
	2.48665	3.29438
Figure 3 L
	DNA	Polya
	1.56506	2.02384
	1.19062	3.3548
	1.81911	2.25909
	0.112674	2.04996
	0.529756	1.34674
	1.12833	2.19378
	0.654449	2.48665
	1.37715	2.24845
	2.17377	7.59633
	2.06792	3.44077
	1.5897	2.51067
	1.41987	7.86746
	1.8872	2.94502
	1.62116	3.29438
Figure 3 M
	CC	TT
	1.56506	1.37715
	1.19062	2.17377
	1.81911	2.06792
	0.112674	1.5897
	0.529756	1.41987
	1.12833	1.8872
	0.654449	1.62116

## Sheet: Figure 4
Figure 4 A		PARP		B- Tubulin		elf2a				TOMM20					VDAC					MBOAT7
Figure 4 B		GAPDH		p IRE1α		IRE1α
Figure 4 C	PIRE1α+B57:CB57:C125			IRE1α
	scramble+LPS	siRNA+LPS		scramble+LPS	siRNA+LPS
	9703.304+B43B43:C110	14639.3		2503.22	6842.12
	10842.4	13683.1		5845.24	2493.18
	7878.48	17085.5		5630.01	2387.01
	5298.23	14289.7		4161.31	5483.19
	2838.13	10301.1		6012.91	4504.15
	492.951	3794.67		7146.03	6243.79
	4325.3	6459.56		6374.69	6637.94
	5402.04	5788.86		2881.14	813.718
	4430.17	6827.53		7209.5	2703.23
	2158.61	14850.3		2894.39	899.222
	4278.14	5985.55		3168.43	8426.08
	3133.11	7241.02		2913.29	6952.83
	5342.72	13493.1		2851.03	3121.03
	12126.7	13898.5		3122.87	2486.2
	11689	14380.9		1647.7	6689.5
	2450.72	15659.2		1676.83	3881.71
	1379.35	2699.86		4005.16	7488.2
	2538.14	13678.3		6744.3	5778.4
	6071.29	15062.5		7178.41	2023.4
	11398.3	11860.5		5470.29	6724.03
	12556.6	813.013		10435.1	4337.14
	5930.04	8464.89		3608.18	5585.67
	3795.93	10975.4		11766	6385.39
	10962.2	11696.8		9243.4	7591.62
	10174.7	5493.38		6509.63	4596.55
	2278.58	7562.84		10997.7	10627
	10403.5	8700.74		4195.42	4871.1
	694.852	9851.26		11369.2	4201.96
	2646	12659.4		6405.97	3237.7
	5563.24	12375.5		6736.23	4798.18
	2194.25	11160		3453.24	2526.38
	2602.4	12623.6		9680.6	2829.27
	5082.25	7972.52		7368.12	6775.39
	6440.24	7948.96		6351.24	4131.67
	5763.65	6845.25		37.048	5377.73
	7314.68	2405.99		90.914	9986.79
	7254.15	4070.04		27.443	5709.94
	5348.8	7143.6		21.719	3807.96
	4121.91	8969.64		35.95	4699.54
	5183.44	7808.06		189.669	3388.79
	3452.38	7022.93		61.354	9082.86
	3761.7	5393.53		330.882	5235.93
	6733.52	6722.51		102.087	5513.06
	2924.07	7460.72		47.79	4565.66
	2410.61	3312.35		56.807	5614.84
	3129.62	5181.55		40.341	2697.04
	4189.93	5587.98		162.344	4425.47
	4762.27	7504.15		86.954	6003.78
	5621.7	5041.36		7.566	3657.58
	5133.88	9145.31		203.234	4917.83
	5916.39	10832.8		115.769	5226.68
	3510.01	11095.2		117.769	5240.05
	1512.84	5864.92		180.456	2862.79
	2998.99	7978.52		348.288	3735.55
	2888.47	6315.33		85.7	252.082
	4293.43	4089.09		144.624	354.287
	4284.41	10139.1		63.628	470.526
	4824.56	6268.17		67.548	992.998
	5009.06	4786.38		70.802	441.868
	2455.43	2898.31		70.646	264.784
	2014.85	6540.64		11.33	741.896
	3636.25	9309.5		217.974	304.066
	3042.35	14763.1		121.062	2621.92
	3496.84	10456.5		128.158	2269.6
	2839.86	7158.93		16.426	2399.72
	2705.82	5669.33		24.895	1553.5
	6086.93	7392.82		4.116	775.494
	1342.78	5271.68		202.959	586.178
	4345.02			278.897	593.196
	3037.72			62.334
	3339.01			198.921
	7821.71			7.37
	3268.99			7.684
	4384.46
	4243.21
	5383.41
	4071.18
	3498.6
	879.934
Figure 4 D
	Total XPB1				Spliced XPB1
	Control	SiRNA	Control + LPS	SiRNA + LPS	Control	SiRNA	Control + LPS	SiRNA + LPS
	0.927979	1.044	1.05144	1.21259	0.884884	1.37829	0.939154	1.42715
	0.955679	1.04006	0.974543	1.34607	1.00813	1.35433	1.04262	1.47282
	1.03336	1.05443	0.96613	1.29695	0.992605	1.41668	1.0278	1.36235
	1.09118	1.11957	1.01013	1.35783	1.12933	1.40644	0.993643	1.39803
Figure 4 E
	Cellular ROS
	Control	siRNA	Control+LPS	siRNA+LPS
	1.04335	1.24494	0.954132	1.26822
	1.13006	1.58859	1.08709	1.24849
	0.916714	1.85625	0.894882	1.20196
	0.909869	1.16803	1.06389	1.00691
	1.14016	1.00513	0.974241	1.27539
	0.890604	1.10687	1.11363	1.2543
	0.969242	1.60865	0.912126	1.20772
	0.998136	1.22222	0.973654	1.54078
	1.00373	1.18384	1.02635	1.70297
	0.998136	1.30439	1.10004	1.24353
	1.24301	0.803815	0.937631	1.28571
	0.845047	0.721443	0.996233	1.47731
	0.870449	0.791829	0.966095	1.21837
	1.06982	1.09367	1.23009	1.05372
	1.00255	1.24101	0.968335	1.35116
	0.927627	1.09017	0.801572	1.2569
Figure 4 F
	Cellular ROS
	Control	MBOAT7	Control+LPS	MBOAT7+LPS
	1.0498	0.589744	0.83027	0.838542
	1.0821	0.756219	0.938378	0.778802
	0.845222	0.847134	0.947027	0.881279
	1.02288	0.542105	1.28432	0.670034
	0.960784	1.12828	1.04145	0.71476
	1.21849	0.834483	1.11744	0.715611
	1.02801	0.531335	0.986183	0.712785
	0.792717	1.29682	0.854922	0.668687
Figure 4 G
	ATF6		PERK
	Control	siRNA	Control	siRNA
	1.18553	1.04859	1.01222	0.989049
	0.843507	1.18609	0.987924	1.08584
	1.00839	1.9734	1.04962	1.89016
	0.991684	1.38891	0.952728	1.41395
	0.989623	1.21335	0.950354	1.25764
	1.01049	1.29211	1.05224	1.30125
Figure 4 H
	TNF-α
	Control LPS	MBOAT7 siRNA LPS	ATF6 siRNA+MBOAT7 siRNALPS	IRE1αsiRNA+MBOAT7 siRNA LPS	PERK siRNA+MBOAT7 siRNA LPS	All siRNAs + MBOAT7 siRNA LPS
	4048.97	10163.2	759.912	3323.21	4587.53	264.65
	1562.09	9518.09	2115.05	5234.09	3020.81	4912.97
	1287.05	15414.9	666.41	3038.09	2371.37	159.53
Figure 4 I
	sXBP1
	MBOAT7 siRNA LPS	ATF6 siRNA+MBOAT7 siRNALPS	ERN1siRNA+MBOAT7 siRNA LPS	EIF2AK3 siRNA+MBOAT7 siRNA LPS	All siRNAs + MBOAT7 siRNA LPS
	0.906842	0.018749	0.741809	0.662601	0.177901
	1.10273	0.333739	0.844274	0.675741	0.123657
	0.868593	0.506786	0.905528	0.80592	0.474525
	1.15129	0.826936	0.716098	0.862491	0.170687
	1.01578	0.16919	0.856478	0.861368	0.220976
	0.984465	0.19021	0.766718	0.415092	0.4226
Figure 4 J
	Control	p40-phox	Control	p67-phox	Control	p47-phox			Control	SOD2	Control	Catalase
	1.31264	3.80651	0.859512	3.09486	0.462815	1.21723			0.741802	0.754991	1.14084	1.49955
	0.790426	1.79022	0.512707	2.96728	1.22648	1.54878			1.15634	1.19236	1.026	1.49612
	0.963812	2.97504	2.26923	2.83602	1.76171	6.86004			1.16581	1.52697	0.634881	0.640635
Figure 4 K
	TNF-α
	Control + LPS	SiRNA+ LPS	Control + LPS+ 4u8c2	SiRNA+ LPS + 4u8c2
	18925.4	67096.2	19636.4	18044.2
	44554.7	57523.8	12775.5	4090.89
	15876.1	49842.7	20678.6	10517.5
	13405.8	45867	6262.05	2238.17
Figure 4 L	Intracellular calcuim
	CONTROL	siRNA +LPS
	1.04134	1.9932
	0.958658	1.45495
	1.00954	1.29304
	0.990457	1.0879
	1.08762	1.62027
	0.912377	0.849801
Figure 4 M	TNF-A
	SC LPS	siRNA LPS	siRNA+BAPTA-AM
	0.585716	1.05796	0.00665432
	1.02626	2.13299	0.0846567
	1.38802	1.9936	0.0276197
Figure 4 N	control	STIM1	control	ORAI1
	0.946058	1.19748	0.993092	1.45397
	1.02101	1.29235	1.02811	1.34723
	1.03527	1.41421	0.97942	1.51572
Figure 4 O	TNF-A
	SC LPS	siRNA LPS	siRNA+KCL
	0.585716	1.05796	0.00828364
	1.02626	2.13299	0.0147038
	1.38802	1.9936	0.0106629
Figure 4 P	Cellular ROS
	Control	MBOAT7 siRNA+LPS	STIM1 siRNA+MBOAT7 siRNA+LPS	ORAI1 siRNA+MBOAT7 siRNA+LPS	All siRNAs + MBOAT7 siRNA LPS
	1.29412	1.3197	1.11159	0.746826	0.863691
	0.753163	1.46599	1.22996	1.19264	0.995991
	0.952715	1.14546	1.07298	0.928873	1.06162
	0.877504	1.61354	1.33004	1.33833	0.544791
	1.0226	1.5333	1.2108	1.04041	0.583645
	1.09989	0.991327	0.91625	1.11569	0.553396
	0.935734	2.01869	1.68385	1.56056	1.38041
	1.19561	1.29027	1.23221	1.03866	0.853535
	0.868656	1.6593	1.24801	0.9278	1.10418
Figure 4 Q	TNF-a
	Control	MBOAT7 siRNA+LPS	STIM1 siRNA+MBOAT7 siRNA+LPS	ORAI1 siRNA+MBOAT7 siRNA+LPS	All siRNAs + MBOAT7 siRNA LPS
	15472.7	15985.1	13226.2	16073.1	14337
	17340.7	17340.7	14750	17394.2	9689.08
	11742.5	24460.8	17195.4	20464.8	10622.1
	6503.77	19650.3	19805.2	18675.2	10264.6
	10703	21623.1	15598	17096.8	7262.86
	10471.8	22924.6	15709.6	17284.2	7444.23

## Sheet: Figure 5
Figure 5 A
	MtROS
	Control	siRNA	Control+LPS	siRNA+LPS
	0.891196	1.27855	1.08747	1.12094
	1.00992	1.36775	0.762157	1.49307
	0.996433	1.21586	1.04977	1.33964
	0.993644	1.04416	0.950225	1.6109
	0.902832	1.04032	1.04293	1.12506
	1.09717	1.53942	0.957066	1.21651
Figure 5 B
	MtROS
	CONTROL	siRNA	siRNA+Mito-TEMPO
	1.17936	1.50952	1.089
	0.929224	2.14888	0.820145
	1.00805	1.56984	1.46332
	0.883374	1.78413	0.994816
	1.06982	1.94145	0.82856
	1.00255	2.09122	0.740263
	0.927627	1.74037	1.23201
	1.02826	0.765933	1.03942
	1.09887	1.96584	0.398329
	1.01619	1.23637	0.78523
	0.856679	2.20458	0.523461
Figure 5 C
	TNF-α
	Control + LPS	Control + LPS+ MitoTimpo	SiRNA+ LPS	SiRNA+ LPS + MitoTimpo
	14620.2	121.513	23783.4	2523.54
	33253.2	13822	52442.2	23168.1
	13495.8	8291.37	34540.7	28538.1
	19540.4	10070.6	34515.9	8919.06
	9702.43	7913.27	26128.6	24680.5
	6613.41	3890.12	33767.2	9245.26
Figure 5 D	MtROS
	Control	MBOAT7 siRNA+LPS	STIM1 siRNA+MBOAT7 siRNA+LPS	ORAI1 siRNA+MBOAT7 siRNA+LPS	All siRNAs + MBOAT7 siRNA LPS
	1614	1881	1814	1572	1362
	1216	1770	1530	1496	1416
	1432	1737	1501	1479	1491
Figure 5 F				Figure 4 G					Figure 4 H
	Area				Length					Perimeter
	SiRNA + LPS	Control + LPS			SiRNA + LPS	Control + LPS				SiRNA + LPS	Control + LPS
	675569	76624			1234.79	422.51				3223.3	1106.91
	110445	60073.2			631.26	373.39				1632.31	956.4
	61200.8	77495.1			288.76	345.47				901.67	1006.9
	258491	42973.9			1220.77	261.72				2928.68	757.43
	30993.7	158894			233.11	684.68				666.85	1674.05
	136719	105370			586.08	425.81				1490.64	1199.63
	21554	59589.2			178.6	364.97				532.37	953.24
	198706	138891			906.83	627.97				2059.02	1553.51
	24228.6	228162			215.7	695.75				573	2013.65
	148361	164701			646.83	530.05				1602.1	1598.55
	39174.8	60976.5			292.57	328.78				765.91	911.06
	39804.2	113726			233.75	565.22				733.64	1373.3
	265571	114855			711.77	443.16				1952.4	1276.63
	248709	46974.5			1284.02	234.23				2868.23	786.86
	62004.5	102983			281.01	497.66				914.15	1255.13
	73068.5	141891			381.79	667.74				1017.12	1657.54
	64079	122211			391.11	576.98				984.61	1455.39
	96349	112113			447.19	618.84				1177.71	1479.23
	43103.5	213579			335.11	812.77				837.83	1902.37
	67536.5	160926			413.03	654.71				1027.46	1762.23
	76526	91529.3			386.5	404.5				1064.94	1143.12
	236567	31198			717.65	199.09				1880.12	642.16
	145899	44458			489.81	244.23				1390.51	764.87
	42460.8	191318			263.66	769.41				762.79	1861.59
	56827.2	50684.7			285.98	297.82				874.41	822.59
	19793.7	187930			187.47	839.52				534.07	2033.36
	192829	75559.3			847.1	363.46				2089.31	1007.47
	93222.1	69784.3			407.91	369.07				1161.97	1003.74
	16601.2	82560.3			152.96	580.35				482.96	1337.13
	50761.4	32585.3			289.29	224.35				825.93	691.43
	33840.9	58008.4			260.85	365.84				702.4	948.66
	25540.3	46361.5			202.14	273.33				582.41	790.88
	150688	82302.2			559.8	430.74				1496.52	1137.73
	72151.4	149344			447.33	606.96				1080.63	1526.63
	76940.2	135899			333.89	851.58				1011.17	1914.96
	148772	56117.7			600.1	322.97				1542.42	895.03
	37991.2	18255.1			334.11	182.02				808.22	515.16
	59062	200130			300.56	968.2				895.9	2247.57
	66724.1	139280			364.5	589.51				1032.46	1516.72
	18516.7	110207			192.06	450.8				521.99	1251.93
	46291.8	50708.7			281.33	407.61				784.97	997.31
	27136.6	58146			197.44	370.78				609.45	933.5
	506656	17579			2020.3	175.48				5087.1	511.28
	91625.9	16226.8			504.56	175.98				1250.91	497.17
	185486	49356.5			683.77	312.44				1762.17	836.23
	236886	48680.4			963.61	317.03				2326.69	810.92
	96095.4	28396.9			400.12	226.82				1137.29	633.91
	21709.3	13522.3			182.36	170.33				543.99	450.47
	182419	21635.7			837.14	170.87				1941.24	540.08
	50405.1	46652			279.82	449.9				818.49	1002.52
	97209.9	22988			508.68	204.47				1257.81	563.74
	235224	4732.81			858.54	91.89				2152.53	276.9
	43204.4	127786			300.8	561.43				791.32	1383.03
	42004.3	145365			283.12	437.89				739.56	1389.74
	72007.3	92627.9			379.6	378.27				1012.53	1102.67
	20402.1	170381			182.09	553.47				537.22	1514.21
	104411	154155			456.36	565.83				1232.78	1482.86
	56405.8	27720.8			351.34	210.81				899.21	639.94
	39604	37862.5			283.16	271.86				744.82	736.52
	32403.3	146041			221.11	709.14				660.51	1682.05
	244825	92627.9			1057.41	404.52				2478.12	1114.07
	112812	26563.3			474.66	196.34				1329.57	591.16
	259226	29783.1			787.98	216.54				1988.11	620.31
	91209.3	67615.7			353.01	320.52				1151.63	975.92
	285629	146501			856.28	826.72				2119.87	1912.91
	132013	183528			427.11	1043.52				1316.31	2414.8
	43204.4	20928.7			271.21	234.41				768.48	562.3
	48004.9	41052.4			256.46	255.37				796.56	744.23
	58806	38637.6			313.39	268.62				865.91	734.22
	81608.3	37027.7			641.58	254.8				1566.02	727.02
	123613	41052.4			510.56	236.58				1373.07	723.37
	93609.5	108668			535.13	579.67				1287.36	1538.08
	184819	102229			739.09	452.68				1991.09	1205.17
	42004.3	62228.6			296.23	1921.31				776.83	4424.73
	31203.2	79094.3			272.91	354.92				710.64	941.35
	169217	62228.6			685.01	392.74				1679.16	1053.22
	20402.1	40710.3			187.41	369.27				546.34	966.06
	195620	144231			837.94	261.33				1947.4	761.07
	94809.7	29660.4			354.04	626.2				1092.08	1506.92
	34803.6	76186.4			229.49	230.49				660.28	631.18
	127213	24426.2			421.18	374.13				1277.37	1023.69
	31203.2	18028.8			217.8	192.02				648.03	577.46
	44404.5	117478			324.98	214.88				839.11	527.09
	138014	51178.7			702.64	462.29				1637.16	1271.81
	34803.6	379769			251.78	324.89				715.08	881.65
	70807.2	134926			399.16	830.58				1019.17	2322.6
	58806	97704.7			434.33	456.4				1033.41	1355.15
	44404.5	59320.7			303.33	454.34				781.76	1176.74
	50405.1	48852.4			324.27	300.99				853.99	896.45
	87608.9	39547.2			601.51	261.47				1460.55	799.49
	164417	19773.6			1078.72	226.18				2482.8	723.88
	40804.2	25589.3			258.42	185.82				718.12	522.4
	37203.8	119063			251.01	199.74				708.26	573.96
	111611	86853			743.53	641.65				1669.47	1649.71
	109211	101233			592.82	358.7				1420.27	1082.28
	55205.6	113311			332.96	478.13				885.96	1232.7
	38403.9	66721.5			252.31	643.54				728.38	1742.05
	206421	12654.1			612.25	417.26				1695.14	1031.74
	98410	31060			478.34	134.37				1202.05	412.9
	43204.4	89728.9			371.95	199.58				919.89	635.78
	90009.2	81101.1			442.29	362.53				1160.14	1084.7
	28802.9	23007.4			239.75	389.84				629.44	1064.56
	115212	31635.2			618.31	175.34				1504.62	550.07
	180018	85127.4			1025.46	200.49				2413.14	652.6
	16801.7	104109			167.07	435.69				488.95	1102.58
	42004.3	27033.7			314.49	433.56				793.06	1207.11
	28802.9	37387			318.99	180.27				820.53	609.05
	24002.5	82251.5			219.8	240.39				629.61	720.95
	98410	191537			462.39	327.44				1197.53	1034.47
	135327	29334.5			497.92	623.23				1442.05	1640.07
	286442	27608.9			1248.91	224.49				2720.38	648.15
	57514	23582.6			386.57	222.83				936.54	611.36
	66535.8	66146.3			447.73	173.73				1068.91	588.05
	36087.2	116187			267.27	373.64				704.14	997.37
	155626	80525.9			671.42	498.8				1686.79	1318.29
	207502	40002.8			980.17	322.71				2389.68	1034.54
	164648	88282.1			666.21	338.94				1607.15	842.68
	208629	58624.8			1055.81	448.69				2393.14	1163.74
	38342.7	37933.7			231.66	350.62				687.99	927.68
	43981.3	17242.6			253.56	234.73				763.11	711.37
	38342.7	38623.4			222.73	174.28				699.96	497.04
	113900	42761.6			633.86	245.76				1479.65	724.52
	93601.2	172426			383.25	234.58				1084.88	755.23
	129688	95179.1			579	525.53				1443.78	1509.13
	30448.6	59314.5			254.55	399.2				655.33	1139.92
	18043.6	206221			163.59	378.33				519.13	960.19
	53003.1	115870			371.16	888.87				905.19	2208.86
	72174.4	155873			405.55	504.82				1046.77	1323.37
	34959.5	44830.7			264.21	509.44				716.81	1464.35
	27065.4	22070.5			210.34	292.05				592.22	776.17
	107134	155873			646.85	148.48				1496.85	557.68
	21426.8	180013			168.7	477.09				529.06	1443.99
	38342.7	59314.5			252.57	761.01				719.68	1783.12
	100368	22070.5			513.2	388.56				1248.65	959.73
	45109	52417.5			255.99	164.43				785.85	541.06
	102623	197945			500.6	258.34				1303.69	831.49
	41725.8	30347			295.86	768.49				773.95	1862.14
	62693.8	221395			356.48	216.35				935.19	635.01
	63722.2	48279.2			308.11	860.62				908.67	2186.44
	27683	51727.8			235.69	282.43				626.45	796.84
	26997.3	42071.9			234.25	316.07				634.54	865.82
	24040.5	73108.6			196.74	344.19				572.69	856.35
	41995.8	51038.1			278.12	421.33				763.7	1044.32
	93290.8	74488			433.44	269.37				1180.79	823.85
	178954	34485.2			939.64	393.41				2228.1	1050.39
	75678.2	14483.8			384.23	257.67				1069.32	727.34
	128302	23449.9			500.87	144.83				1359.22	423.83
	94447.8	37244			564.31	175.3				1322.78	533.9
	51937.7	151735			246.88	257.41				828.67	721.14
	113903	142079			523.86	691.08				1339.69	1618.63
	39596.1	42071.9			233.86	771.73				724.12	1801.59
	51509.2	36554.3			365.01	250.87				887.3	737.94
	96676.1	24829.3			437.29	218.67				1188.92	682.7
	23269.1	17932.3			192.53	194.02				560.71	571.74
	58922.7	39313.1			291.97	178.51				882.24	487.33
	40710.2	30389.2			283.48	276.53				761.34	745.29
	82877.5	49925.1			508.69	236				1252.86	650.62
	24254.7	73802.3			197.36	313.23				571.01	826.74
	49537.9	62949			301.14	388.29				828.15	1011.58
	47052.5	41242.4			310.6	323.73				820.24	921.92
	37582	159543			341.11	267.5				844.32	733.27
	65993.5	10853.3			445.19	636.84				1077.75	1541.42
	86005.8	95508.8			413.72	152.84				1107.19	407.31
	127059	30389.2			455.91	381.08				1310.53	1135.38
	66636.2	187762			351.32	223.45				951.11	654.53
	54914.2	126983			311.86	508.19				859.67	1572.73
	26849.9	27133.2			253.52	443.4				634.76	1282.28
	56957.3	234431			324.88	182.82				879.44	584.36
	39012.4	48839.7			262.02	811.34				744.37	1998.21
	44563.5	103106			410.09	269.17				938.05	827.12
	61776	158458			377.53	399.72				975.54	1176.72
	69100.5	111789			353.67	585.12				982.5	1535.58
	15111.5	77058.2			141.01	448.75				446.4	1288.73
	10832.5	111789			139.54	383.64				388.81	1051.03
	104239	105277			387.37	445.79				1177.84	1226.6
	50873.3	115045			357.26	429.11				875.1	1199.04
	41760.2	31474.5			294.19	537.39				790.59	1352.99
	75508.8	136751			505.8	238.4				1336.49	676.27
	12518	56437			144.83	456.34				415.04	1392.8
	113658	341878			376.91	363.38				1236.97	905.62
	181565	329940			765.29	1047.19				1798.85	2800.25
	184615	108533			627.07	1196.44				1650.63	2720.01
	54421.2	148690			282.55	536.65				860.85	1510.83
	208534	81399.6			786.46	594.62				1907.87	1600.22
	91344.1	222492			349.65	427.92				1100.04	1095.44
	67103.4	37986.5			373.43	776.22				980.84	1879.56
	118474	59693			482.65	246				1313.88	717.14
	45591.8	87911.5			260.53	336.95				787.8	911.2
	78501.4	132410			360.8	499.51				1041.75	1240.56
	105632	217065			490.91	489.06				1258.59	1359.81
	85725.4	84655.5			354.79	679.73				1056.67	1794.28
	82193.7	80314.2			349.49	439.77				1047.81	1140.48
	39331	53181			268.94	398.04				750.31	1058.43
	141986	30389.2			524.95	314.19				1421.34	877.46
	16048.2	32559.8			168.29	267.58				483.73	677.88
	76705	35815.8			446.84	221.99				1213.23	658.63
	70176.9	194274			381.7	244.15				1020.76	706.18
	112337	49925.1			464.01	930.52				1258.21	2225.81
	62288.8	4341.31			378.63	297.99				965.16	823.66
	33456.4	23877.2			224.96	105.23				664.88	289.14
	45424.6	138922			321.7	185.13				986.17	572.18
	133554	34730.5			607.46	572.01				1565.23	1463.78
	56576.7	57522.3			349.47	211.95				924.5	686.55
	103905	189932			410.85	273.91				1185.59	855.26
	46752.6	29303.8			264.18	529.79				789.97	1565.56
	38252.1	58607.7			249.91	196.73				715.48	609.45
	109347	20621.2			501.56	309.48				1333.99	892.87
	172714	21706.5			907.28	197.83				2105.48	538.95
	92732.3	42327.8			453.99	207.84				1167.82	559.8
	105483	19535.9			624.16	234.1				1531.9	735.62
	24728.6	47754.4			197.57	169.58				583.94	532.23
	56025.8	47754.4			282.91	277.55				860.63	791.51
	41729.6	324513			275.39	300.92				755.58	827.34
	22023.9	130239			177.32	1025.29				534.64	3036.32
	97755.3	117215			377.15	415.75				1158.55	1314.55
	377112	98764.8			1606.94	544.1				3649.73	1385.31
	68390.1	53181			359.25	455.41				970.68	1203.53
	99300.9	17365.2			466.6	350.39				1193.28	986.73
	152622	50332.3			820.68	179.88				1918.88	509.37
	185851	43837.8			806.88	285.78				1868.55	832.86
	104710	64133.2			461.64	263.35				1239.26	770.67
	26274.2	86863.9			176.91	351.69				590	962.92
	52161.9	32472.5			307.83	433.49				847.86	1153.26
	64912.6	12989			291.72	234.43				937.27	656.56
	78651.7	26789.8			346.15	142.98				1042.03	415.79
	72365.1	20295.3			403.06	213.23				1063.02	615.99
	18021.4	43026			199.49	189.82				511.4	536.51
	22072.8	38967			244.88	277.27				597.07	778.95
	63466.5	34907.9			361.77	235.18				950.66	715.23
	41291.4	16236.2			287.82	232.46				773.01	680.39
	50773.2	66568.6			347.88	165.43				872.82	458.42
	45771.7	86052.1			285.05	342.24				792.6	947.94
	81792.1	41402.4			337.91	583.19				1043.86	1448.46
	18607.2	107159			176.71	279.45				501.19	749.27
	27960.5	23542.5			202.52	701.88				616.38	1592.29
	92240	42214.2			433.57	197.35				1154.23	580.68
	112758	30037			493.01	330.69				1286.66	831.82
	30104.9	21918.9			225.65	227.26				636.53	636.18
	53758.8	54391.4			284.13	174.91				830.8	554.71
	277395	70627.6			1306.84	313.86				2973.49	855.69
	141386	90111.1			551.74	407.72				1449.57	1102.53
	54296.3	27601.6			290.57	449.42				843.68	1122.74
	30104.9	38967			215.87	191.75				633.24	590.66
	25266.6	47085.1			226.46	271.91				598.02	740.25
	65048.1	30848.9			326.61	293.93				937.52	801.58
	222024	21918.9			957.15	224.4				2247.38	637.76
	72574.3	40590.6			312.54	183.74				1000.49	542.18
	260730	48708.7			1498.97	246.33				3289.8	732
	16665.2	30848.9			145.78	270.73				469.48	794.81
	241914	131514			1386.48	210.18				3185.62	626.99
	208584	97417.4			596.26	460.87				1847.32	1324.77
	97303.4	176975			343.89	389.97				1130.25	1197.76
	82788.5	58450.5			382.33	1015.49				1058.16	2301.57
	65615.3	66568.6			325.93	307.26				937.49	917.81
	83007.2	137196			352.31	305.52				1043.2	931.16
	30567.8	52767.8			254.12	454.66				671.07	1346.57
	44270.5	112842			301.18	345.94				806.65	882.18
	43216.5	163174			397.53	732.84				934	1638.66
	55865.2	244355			324.7	630.21				896.01	1596.69
	37155.6	47896.9			228.4	1308.94				709.09	2838.16
	119109	71439.4			640.82	279.46				1505.68	815.14
	45324.6	29225.2			266.25	304.1				777.1	971.05
	57709.8	31660.7			385.96	212.77				953.54	628.98
	260353	25166.2			1317.4	223.2				2927.56	656.45
	52176	95793.8			293.85	239.75				847.3	630.71
	35574.5	39778.8			221.24	542.82				689.35	1327.85
	80635.6	38967			441.36	232.13				1107.25	720.56
	90912.7	43026			464.68	241.84				1179.35	723.44
	62453.1	93358.4			316.6	307.05				938.04	800.18
	71939.6	133137			428.49	628.92				1045.48	1423.38
	36101.6	49520.5			221.39	711.66				694.65	1617.98
	37155.6	40590.6			244.02	294.28				706.12	815.71
	32675.9	17048			242.09	242.52				678.6	720.42
	34257	40590.6			241.84	173.37				679.03	483.59
	41635.4	33284.3			269.57	234.36				766	743.78
	54284.1	80337			438.85	304.89				1075.41	748.34
	44007	45189.6			372.32	443.83				931.02	1112.51
	16337.9	54394.8			164.32	271.32				466.7	787.06
	94924	61089.6			462.9	292.44				1181.56	860.44
	70056.6	87868.6			368.47	357.92				992.03	920.61
	112839	78663.3			427.13	517.64				1216.28	1231.18
	97597.9	180758			547.88	354.11				1320.84	1080.08
	63371.8	177411			315.5	844.05				930.77	1968.18
	97865.3	69458			420.38	788.13				1154.1	1984.34
	92517.5	89542.3			500.26	381.24				1258.86	1016.92
	100539	44352.7			527.85	536.75				1288.67	1281.79
	47060.9	35147.4			271.14	245.83				787.77	754.04
	43852.2	76989.6			274.62	248.86				768.89	700.69
	119791	24268.5			691	424.42				1637.57	1080.03
	21926.1	17573.7			175.49	227.43				537.12	590.56
	40910.9	32636.9			273.13	159.58				743.83	479.16
	42515.2	34310.6			279.36	214.51				778.04	644.64
	53745.7	23431.6			291.98	227.56				841.21	685.4
	55884.8	25942.2			326.14	181.48				879.21	588.2
	119791	48536.9			747.79	218.76				1737.99	610.24
	66847.9	84521.2			475.57	387.36				1160.47	942.98
	84228.3	39331.7			357.36	511.54				1061.17	1246.47
	52408.7	23431.6			389.9	228.91				953.25	719.09
	118722	24268.5			769.09	241.37				1747.28	614.95
	94223.5	184106			513.98	182.91				1279.82	578.23
	61326.5	114574			336.07	899.71				914.97	2043.4
	50767	48971.3			339.34	489.6				869.78	1301.87
	18682.2	41579.4			169.34	277.71				496.18	818.3
	21525.2	129358			184.2	322.98				530.31	775.19
	126308	165394			485.79	598.15				1352.55	1506.9
	55640.6	39731.5			269.89	568.19				851.11	1569.83
	19494.5	17555.8			173.5	266.77				522.39	745.38
	21931.3	16631.8			229.19	177.74				558.72	493.07
	24774.3	29567.6			207.07	156.43				568.12	476.77
	71479.9	39731.5			532.02	225.16				1288.46	611.96
	43862.7	206049			258.91	236.31				758.71	737.11
	41517.8	116422			264.04	546.09				755.79	1659.83
	55188.3	69299.1			363.51	502.97				915.41	1304.84
	39661.3	19403.7			264.46	330.73				723.56	962.69
	21096.5	36959.5			164.55	186.26				528.4	522.6
	123372	21251.7			791.58	282.62				1858.88	754.46
	86579.9	26795.6			482.7	184.65				1192.41	525.39
	221428	68375.1			1129.25	211.63				2707.73	584.31
	90461.6	16631.8			391	323.44				1098.6	946.93
	196788	145990			647.1	156.58				1864.65	474.92
	118984	62831.2			528.36	939.91				1493.45	2171.14
	36792.2	64679.1			358.89	396.06				858.19	1009.07
	21096.5	20327.7			167.95	415.21				527.57	1031.29
	32572.9	37883.5			232.99	157.58				661.99	511.92
	94223.5	37883.5			513.98	253.25				1279.82	714.64
	61326.5	79462.9			336.07	229.79				914.97	704.76
	50767	25871.7			339.34	367.62				869.78	1019.81
	18682.2	30491.6			169.34	223.32				496.18	592.21
	21525.2	28643.6			184.2	217.49				530.31	643.52
	126308	30491.6			485.79	196.68				1352.55	620.43
	55640.6	44351.4			269.89	217.18				851.11	619.51
	19494.5	34187.5			173.5	275.56				522.39	783.9
	21931.3	8315.89			229.19	293.35				558.72	750.61
	24774.3	41579.4			207.07	107.37				568.12	351.61
	71479.9	103487			532.02	289.26				1288.46	777.02
	43862.7	42503.4			258.91	437.42				758.71	1217.53
	49629.1	47123.4			282.83	235.68				803.52	735.09
	146435	19403.7			468.54	263.69				1391.76	787.7
	56778.2	26795.6			301.46	161.99				861.2	509.34
	36816	229492			269.09	249.19				724.76	636.57
	32084.5	45664.1			261.77	1121.22				671.87	2684.58
	36505.2	25759.2			266.9	266.47				716.76	790.75
	40027.9	35126.3			259.28	265.26				754.92	656.75
	69107.7	31613.6			420.97	216.96				1062.48	661.98
	64238.1	15221.4			333.13	216.34				924.36	639.07
	105060	25759.2			557.87	150.77				1387.44	446.17
	57710.7	76106.9			331.37	219.9				922.95	627.78
	51563.1	12879.6			326.53	476.9				906.5	1138.12
	48385.8	23417.5			279.94	149.9				795.58	446.1
	96288	44493.3			555.6	215.34				1289.96	551.08
	42100.1	10537.9			266.81	307.81				748.93	827.44
	120671	199049			786.25	143.1				1757.84	405.97
	137697	85473.9			807.83	1162.74				1817.1	2577.59
	57089	72594.3			336.83	467.11				934.61	1188.06
	64445.3	97182.6			335.85	328.15				926.85	977.01
	39648	162752			244.66	518.4				720.14	1265.83
	37817.6	26930.1			267.09	896.71				717.84	2010.39
	100260	48005.9			525.56	212.37				1292.72	612.79
	41858.3	40980.6			240.55	410.63				741.7	1010.05
	250977	10537.9			1212.33	305.57				2820.75	850.41
	117148	51518.5			599.48	119.42				1446.25	404.81
	502404	38638.9			1718.08	319.66				4386.7	832.45
	29770.5	29271.9			226.3	277.36				641.22	740.17
	35192.8	28101			202.15	263.13				686.57	681.77
	97738.6	32784.5			600.16	212.56				1478.94	627.51
	72595.9	51518.5			501.37	250.3				1185.15	676.76
	90727.6	112404			604.63	325.03				1430.9	849.87
	20791	184998			195.62	764.48				533.38	1728.28
	44310.4	26930.1			337.91	1297.26				833.67	2819.91
	51908.5	113575			381.95	207.65				931.35	624.76
	56709.1	51518.5			321.26	608.76				878.86	1417.13
	32084.5	39809.8			238.3	302.1				657.96	840.99
	53324.5	26930.1			322.74	279.65				887.79	754.41
	70730.9	45664.1			378.36	247.36				1029.22	673.69
	93988.4	43322.4			554.62	288.19				1343.86	791.38
	51588.3	97182.6			361.44	286.77				899.42	788.03
	49054.7	238859			304.62	468.6				817.28	1222.69
	31594	76106.9			229.74	985.58				646.65	2371.68
	27106.8	92499.1			232.04	506.87				628.44	1229.65
	18223.8	45664.1			165.43	495.17				492.41	1248.57
	145241	37468			826.48	264.77				1910.41	788.56
	60227.1	57372.9			279.4	248.94				894.28	675.16
	23596.3	110062			209.4	330.61				569.64	872.84
	22497.4	19904.9			179.56	577.32				543.79	1405.33
	23810	84303			197.24	172.24				563.18	514.49
	9157.69	126455			122.11	502.73				352.99	1257.43
	30983.5	38638.9			222.69	626.62				637.87	1601.92
	57052.4	35126.3			278.37	251.61				869.49	719.18
	144013	16392.2			505.73	312.08				1387.51	770.52
	81220.5	86644.8			689.11	174.44				1496.57	472.14
	37538.9	92499.1			228.52	492.22				705.84	1262.83
	116712	26930.1			520.51	473.2				1313.63	1206.46
	174726	76106.9			574.24	205.1				1587.62	584.78
	98966.1	55031.1			485.45	476.51				1235.25	1129.49
	64839.9	60885.5			364.89	304.16				962	853.94
	179163	155726			1015.43	344				2401.96	931.67
	9896.61	57372.9			128.48	807.24				375.13	1994.33
	56990.8	30442.8			303.1	415.18				865.35	1005.62
	17063.1	37468			179.9	238.7				494.42	653.32
	98624.9	76106.9			871.33	287.14				1879.22	750.43
	68593.8	44493.3			368.25	411.23				980.58	1077.05
	36856.4	65569			253.58	304.74				712.75	856.55
	36173.8	73765.1			255.23	404.63				695.76	997.02
	16039.3	44493.3			153.99	548.17				453.19	1324.19
	48800.5	67910.8			335.88	246.63				866.03	772.51
	198956	58543.8			1118.43	649.42				2471.08	1503.16
	88728.3	49176.8			451.31	484.41				1169.42	1137.06
	18769.4	43322.4			215.29	271.74				575.32	794.25
	15356.8	40980.6			154.02	278.46				460.67	785.93
	29348.6	126455			237.48	391.23				638.1	891.18
	18086.9	78448.6			186.04	692.73				504.81	1706.61
	131727	59714.6			604.95	447.18				1604.07	1152.45
	75077.8	41722			430.63	417.69				1115.18	1010.98
	46753	57674.6			303.31	269.14				807.59	752.52
	52554.4	34359.3			306.75	363.35				842.03	952.23
	20817	200020			170.3	272.74				512.37	713.47
	65863.7	44176.3			404.24	1135.45				1003.58	2443.99
	81561.8	82216.9			362.29	256.26				1042.38	769.79
	38681.4	130075			284	495.76				762.46	1187.38
	100157	66264.4			708.51	879				1568.51	1961.53
	26938.8	22088.1			199.74	522.01				581.62	1210.6
	29011	31905.1			252.28	189.59				657.73	561.6
	305307	121485			1302.76	236.4				2949.03	651.55
	24866.6	95715.2			204.21	680.44				589.02	1585.26
	25557.3	26996.6			213.94	635.66				615.18	1485.87
	22794.4	38040.7			193.2	221.9				564.38	631.41
	43516.6	40494.9			378.97	261.52				888.77	692.16
	22103.6	47857.6			167.59	274.41				537.33	746.25
	58712.8	93261			335.22	302.28				902.03	806.08
	86342.4	148481			414.12	451.72				1096.92	1178.82
	76672	45403.4			545.18	575.68				1375.64	1572.09
	110518	9816.95			392.59	347.32				1195.5	870.16
	24201.9	25769.5			201.28	134.57				580.74	366.69
	48403.8	22088.1			289.74	220.35				808.13	590.5
	19858	8589.83			247.93	176.49				589.11	553.95
	50265.5	103078			397.51	127.98				957.99	370.91
	104875	130075			615.65	605.23				1441.04	1433.1
	54609.4	106759			378.29	811.28				915.3	1788.75
	35992.6	68718.6			240.49	390.67				690.27	1179.26
	37233.7	136210			341.18	342.32				850.19	979.02
	11170.1	56447.4			171.43	597.27				421.4	1503.89
	35992.6	67491.5			239.85	316.41				699.27	908.55
	47162.7	123939			322.79	563.57				844.55	1332.42
	35372	34359.3			308.81	624.84				760.56	1472.36
	19858	26996.6			236.25	217.51				550.04	651.17
	113563	157071			466.27	225.53				1307.65	628.36
	91222.5	45403.4			514.06	999.92				1400.78	2282.89
	48403.8	3681.35			389.51	247.15				922.56	765.93
	28545.8	22088.1			251.31	79.34				644.51	222.61
	21099.1	31905.1			199.06	210.47				558.37	587.03
	42198.2	123939			279.02	243.55				771.73	679.99
	37233.7	51539			242.83	758.47				702.87	1778.66
	38474.8	26996.6			279.95	284.17				723.75	829.05
	45921.5	38040.7			263.02	244.18				781.49	618.55
	76329.1	104305			397.31	238.88				1064.36	701.93
	91222.5	45403.4			501.27	444.93				1230.41	1199.13
	45301	23315.2			259.65	319.07				792.66	821.47
	45921.5	50311.8			329.37	186.51				862.76	548.49
	19858	52766.1			184.01	353.94				514.87	875.7
	89360.8	30678			483.64	310.52				1182.62	880.1
	100531	41722			574.01	232.62				1428.44	674.86
	54152.9	93261			377.08	266.38				949.94	744.21
	49686.7	68718.6			313.11	517.95				836.15	1251.16
	15073.5	22088.1			157.62	340.12				452.55	1035.51
	59177.4	50311.8			376.5	191.94				965.14	546.55
	41312.5	132529			289.46	444.42				772.73	1015.15
	189256	111668			1161.64	799.91				2555.96	1859.24
	338316	22088.1			1704.54	673.9				3806.45	1628.39
	136220	47857.6			754.32	170.32				1821.16	524.01
	267415	35586.4			1029.87	296.43				2327.11	803.15
	53594.6	35586.4			318.95	252.55				845.78	704.87
	73134.3	36813.6			315.26	321.14				981.93	803.88
	203213	173256			816.82	316.99				2028	791.34
	286955	24973.9			744.32	686.18				2196.34	1780.12
	131195	165452			437.75	197.01				1327.85	595.18
	37404.6	181060			224.02	846.39				712.82	2062.73
	59735.7	29656.5			455.58	1029.15				1066.18	2307.43
	24564.2	45265.1			208.69	211.84				576.93	631.04
	99931.7	45265.1			450.56	360.7				1221.19	847.3
	42429.1	21852.1			274.51	290.74				751	832.34
	92674.1	15608.7			358.56	219.83				1102.95	602.32
	120030	26534.7			637.34	140.13				1464.9	453.05
	21772.8	32778.2			189.14	209.37				539.68	596.31
	84858.2	20291.3			515.22	323.16				1225.53	844.34
	130637	21852.1			729.27	246.8				1676.69	598.49
	72017.8	110821			534.5	198.56				1228.9	554.97
	125054	31217.3			840.72	398.76				1952.02	1214.83
	19539.7	76482.4			158.94	220.22				494.46	640.24
	26797.3	31217.3			299.44	355.74				747.52	1023.92
	7815.88	24973.9			103.64	227.49				321.55	665.9
	24005.9	15608.7			197.88	277.6				555.39	710.68
	30147	34339.1			216.86	187.71				627.41	498.6
	49710.1	90530.2			278.83	235.74				810.96	658.52
	30013.6	51508.6			229.88	386.19				634.1	1096.58
	76440.9	107700			388.48	302.11				1030.47	854.08
	28137.8	29656.5			216.92	406.92				620.48	1191.13
	77378.9	109261			408.05	218.6				1063.4	651.69
	18758.5	32778.2			177.16	665.27				512.11	1595.01
		113943				248.17					666.94
		79604.2				687.03					1607.29
		76482.4				353.55					1035.53
		35899.9				643.56					1523.51
		29656.5				246.07					721.35
		49947.7				203.31					620.67
		57752				498.84					1114.64
		40582.5				503.69					1229.31
		23413				332.41					806.72
		35899.9				256.91					634.46
		93652				246.25					682.12
		35899.9				527.65					1308.97
		109261				246.65					699.8
		29656.5				516.42					1304.04
		231008				210.07					642.58
		46826				603.33					1760.54
		67117.2				413.18					981.25
		67117.2				430.34					1057.92
		40582.5				425.41					1031.38
		18730.4				307.54					826.24
		48386.8				194.37					534.37
		57752				309.89					855.19
		28095.6				379.61					944.39
		21852.1				215.84					651.42
		40582.5				179.98					564.95
		39021.7				457.03					1009.85
		60873.8				266.44					761.38
		76482.4				461.75					1132.31
		24973.9				604.09					1440.51
		29656.5				233.18					592.33
		43704.2				256.36					664.64
		43704.2				301.24					791.34
		31217.3				274.77					775.1
		20291.3				290.14					761.3
						191.57					540.98
Figure 5 I
	mtDNA
	Control	siRNA	Control+LPS	siRNA+LPS
	0.583535	1.43726	1.11853	1.20104
	0.926722	1.57463	0.881466	1.22355
	1.12812	1.36781	0.760459	1.36827
Figure 5 J
	mtDNA
	CONTROL	MBOAT7	Control+LPS	MBOAT7+LPS
	0.992499	0.858836	1.1595	0.577362
	1.0075	0.501593	1.10238	0.677712
	1.06949	0.353303	0.897615	0.790094
Figure 5 K	Basal respiration			Maximal respiration			spare respiration capcity
	Ctrl + LPS	siRNA +LPS		Control+LPS	siRNA+LPS		Control+LPS	siRNA+LPS
	445.82	515.87		158.14	274.79		62.76	172.23
	306.43	608.6		127.27	316.73		45.79	199.59
	159.52	270.36		85.58	300.7		27.88	177.67
Figure 5 L	ATP
	Control	SiRNA	Control + LPS	SiRNA + LPS
	0.02251	0.023513	0.026019	0.027356
	0.023012	0.024014	0.025351	0.027523
	0.022844	0.024348	0.025518	0.026855
	0.023346	0.024682	0.026521	0.02886
Figure 5 N
	Lactate
	Control	SiRNA	Control+LPS	SiRNA + LPS
	0.763095	0.773459	0.913889	0.814569
	0.797123	0.758777	0.874045	0.913198
	0.838463	0.756531	0.902258	0.896385
	0.814108	0.779101	0.84019	0.844393
Figure 5 O	Proton leak
	Control+LPS	siRNA +LPS
	2.09	5.08
	1.58	7.4
	4.99	8.38
Figure 5 P	Mitochondrial membrane potential
	Control	siRNA	Control+LPS	siRNA +LPS
	1.09311	1.05385	0.826455	1.02095
	0.906888	1.15782	0.962363	1.23273
	1.03152	1.16632	1.04523	1.17803
	0.89799	1.15331	0.960559	1.24321
Figure 5 Q		Mitochondrial membrane potential
	Control	siRNA+LPS	siRNA+LPS+CCCP
	0.806329	1.26774	0.798275
	1.08411	1.13915	1.10811
	1.10956	1.02222	1.11429
	0.932786	1.23085	1.12231
	1.03103	1.1396	1.13399
	1.03619	1.18941	1.42355
	0.778007	1.53342	0.881615
	1.12732	1.41858	1.00727
	1.09467	1.27541	1.10063
Figure 5 R	Cellular ROS
	Control	siRNA+LPS	siRNA+LPS+CCCP
	0.88879	2.20631	1.0661
	1.03315	1.719	0.933311
	1.07806	1.88043	0.623114
	1.03193	1.16815	1.0971
	1.05573	1.09142	0.903561
	0.912341	0.964728	1.03679
	1.01454	1.73991	0.654035
	0.874767	1.62536	0.816623
	1.11069	1.31704	0.707194
Figure 5 S	TNF-A
	Control	siRNA+LPS	siRNA+LPS+CCCP
	5201.73	16962.1	3377.73
	5369.98	19703.9	3335.67
	6534.36	8731.19	4129.13
	6673.93	8943.42	2878.71

## Sheet: Figure 7
Figure 7A	MBOAT7	disease state:ch1
	6.74767	COVID-19
	7.37644	COVID-19
	8.22772	COVID-19
	6.86346	COVID-19
	7.212	COVID-19
	7.48108	COVID-19
	6.39182	COVID-19
	7.27558	COVID-19
	6.90015	COVID-19
	7.09836	COVID-19
	6.21045	COVID-19
	6.72289	COVID-19
	6.77269	COVID-19
	7.18914	COVID-19
	7.38207	COVID-19
	6.57775	COVID-19
	7.50375	COVID-19
	7.24775	COVID-19
	6.97133	COVID-19
	7.98699	COVID-19
	7.59858	COVID-19
	6.87616	COVID-19
	7.66868	COVID-19
	7.8346	COVID-19
	7.21384	COVID-19
	7.63133	COVID-19
	7.29371	COVID-19
	7.78549	COVID-19
	8.08816	COVID-19
	6.87235	COVID-19
	7.11885	COVID-19
	6.77467	COVID-19
	7.18815	COVID-19
	7.09857	COVID-19
	7.46606	COVID-19
	7.38889	COVID-19
	7.55344	COVID-19
	7.71494	COVID-19
	7.25372	COVID-19
	6.84412	COVID-19
	7.49274	COVID-19
	7.90244	COVID-19
	7.61766	COVID-19
	7.29454	COVID-19
	7.71308	COVID-19
	7.78071	COVID-19
	7.41025	COVID-19
	7.73566	COVID-19
	8.30081	COVID-19
	5.33453	COVID-19
	7.74195	COVID-19
	7.7569	COVID-19
	7.15827	COVID-19
	7.80071	COVID-19
	7.5876	COVID-19
	6.5086	COVID-19
	7.94902	COVID-19
	7.11573	COVID-19
	6.8102	COVID-19
	6.52295	COVID-19
	6.67357	COVID-19
	6.75957	COVID-19
	8.25168	COVID-19
	7.3863	COVID-19
	7.58707	COVID-19
	7.28569	COVID-19
	7.82643	COVID-19
	6.80659	COVID-19
	6.7798	COVID-19
	7.36642	COVID-19
	7.21063	COVID-19
	6.36564	COVID-19
	6.96925	COVID-19
	7.32536	COVID-19
	6.74485	COVID-19
	7.48889	COVID-19
	7.11198	COVID-19
	7.6907	COVID-19
	7.90009	COVID-19
	7.1833	COVID-19
	7.08673	COVID-19
	7.21336	COVID-19
	8.03546	COVID-19
	6.71728	COVID-19
	7.12154	COVID-19
	7.13238	COVID-19
	6.87456	COVID-19
	7.35192	COVID-19
	6.99979	COVID-19
	6.69698	COVID-19
	7.07886	COVID-19
	7.24242	COVID-19
	8.40714	COVID-19
	7.7159	COVID-19
	7.0991	COVID-19
	8.55521	COVID-19
	7.46867	COVID-19
	7.29656	COVID-19
	7.02171	COVID-19
	7.14293	COVID-19
	7.67314	non-COVID-19
	7.62162	non-COVID-19
	8.01095	non-COVID-19
	7.91666	non-COVID-19
	8.11547	non-COVID-19
	5.76795	non-COVID-19
	7.8022	non-COVID-19
	8.41079	non-COVID-19
	6.7218	non-COVID-19
	7.30534	non-COVID-19
	7.79221	non-COVID-19
	7.2342	non-COVID-19
	8.15892	non-COVID-19
	7.91302	non-COVID-19
	7.7135	non-COVID-19
	8.02359	non-COVID-19
	7.57713	non-COVID-19
	7.62995	non-COVID-19
	8.37387	non-COVID-19
	8.26801	non-COVID-19
	8.06345	non-COVID-19
	7.61037	non-COVID-19
	8.08088	non-COVID-19
	7.59157	non-COVID-19
	7.70343	non-COVID-19
	7.89015	non-COVID-19
Figure 7 B	MBOAT7	annotation
	9.26678	PBMC, HC
	10.4697	PBMC, HC
	9.85295	PBMC, HC
	10.2332	PBMC, HC
	11.0918	PBMC, HC
	9.29344	PBMC, mild patient
	9.38171	PBMC, mild patient
	9.62667	PBMC, mild patient
	9.23112	PBMC, mild patient
	9.45847	PBMC, mild patient
	8.9048	PBMC, severe patient
	8.67283	PBMC, severe patient
	8.8921	PBMC, severe patient
	9.13327	PBMC, severe patient
	9.11489	PBMC, severe patient
Figure 7 G
	MBOAT7					MBOAT7
	1h	4h	8h	24h		50	100	500
	0.909594	0.552908	0.608231	0.246904		0.752995	0.552908	0.497872
	0.98841	0.395044	0.272222	0.425484		0.834828	0.395044	0.592305
	1.1035	0.674612	0.656246	0.61522		0.846852	0.674612	0.592305
Figure 7 H		MBOAT7						Vinculin
Figure 7 I	MBOAT7	disease state:ch1	stimulation:ch1
	6.10687	SARS-CoV-2 convalescent patient	stimulated with LPS
	6.29641	SARS-CoV-2 convalescent patient	unstimulated
	6.06369	SARS-CoV-2 convalescent patient	stimulated with S-protein
	5.25036	SARS-CoV-2 naïve individual	stimulated with LPS
	6.14543	SARS-CoV-2 naïve individual	unstimulated
	5.81488	SARS-CoV-2 naïve individual	stimulated with S-protein
	5.89937	SARS-CoV-2 naïve individual	stimulated with LPS
	6.46475	SARS-CoV-2 naïve individual	unstimulated
	6.22533	SARS-CoV-2 naïve individual	stimulated with S-protein
	6.02419	SARS-CoV-2 naïve individual	stimulated with LPS
	6.59683	SARS-CoV-2 naïve individual	unstimulated
	6.48733	SARS-CoV-2 naïve individual	stimulated with S-protein
	6.14437	SARS-CoV-2 naïve individual	stimulated with LPS
	6.68768	SARS-CoV-2 naïve individual	unstimulated
	6.39814	SARS-CoV-2 naïve individual	stimulated with S-protein
	5.56333	SARS-CoV-2 convalescent patient	stimulated with LPS
	6.14981	SARS-CoV-2 convalescent patient	unstimulated
	5.87855	SARS-CoV-2 convalescent patient	stimulated with S-protein
	5.43857	SARS-CoV-2 convalescent patient	stimulated with LPS
	5.93768	SARS-CoV-2 convalescent patient	unstimulated
	5.85481	SARS-CoV-2 convalescent patient	stimulated with S-protein
	5.69184	SARS-CoV-2 convalescent patient	stimulated with LPS
	6.38975	SARS-CoV-2 convalescent patient	unstimulated
	5.93111	SARS-CoV-2 convalescent patient	stimulated with S-protein
Figure 7 J	miRNA-24
	Control	SARS-CoV2 S-protein
	1.25	1.92
	0.79	1.26
	0.55	1.89
	1.41	1.52036
Figure 7 K	MBOAT7
	Control	SARS	miRNA Inhibitor +SARS
	0.594388	0.583126	3.34838
	1.28605	0.309586	1.20573
	1.11957	0.75109	3.78014
Figure 7 L	Inflammatory markers
	Control	TNF-A	Control	MCP-1	Control	CCL3	Control	CCL5	Control	IL-6	Control	CXCL10
	0.955956	1.27277	0.736809	3.16799	0.760588	13.5112	1.08897	114.778	0.929108	2.41059	0.660168	23.5568
	1.04607	1.39095	1.3572	3.30236	1.31477	13.2193	0.918299	107.09	1.0763	2.63585	1.51477	25.7091
	0.969094	2.12752	0.864035	4.48352	0.77528	19.96	0.894249	108.764	0.87652	2.39618	0.722232	12.3067
	1.03189	1.85931	1.15736	3.8589	1.28986	12.0808	1.11826	77.7278	1.14088	2.66798	1.3846	7.59136
	1.03669	1.86052	0.864858	2.66647	1.42747	3.46639	1.27526	62.4033	2.12074	1.53511	1.18944	1.14965
	0.964606	1.7489	1.15626	2.8708	0.700538	4.53025	0.784155	48.6743	0.30985	0.991335	0.840733	0.962071
	SARS-CoV2 S-protein
Figure 7 M	TNF-A		MCP-1		IL-6
	Ctrl	siRNA	Ctrl	siRNA	Ctrl	siRNA
	0.90411	2.20404	0.504115	2.36662	0.976101	3.12199
	1.13059	3.41034	1.42368	3.53083	1.07002	5.24765
	0.900457	5.37728	0.869582	3.50811	0.994549	4.15514
	1.06484	4.00858	1.20263	1.74073	0.959329	4.92133
Figure 7 N	ER stress markers
	Control	IRE1α	Control	ERDJ4	Control	BIP	Control	XBP-1				GAPDH			IRE1				P IRE1
	1.05791	1.88969	0.905604	1.43099	0.992701	1.17128	1.04012	2.3028
	0.94526	2.58774	1.10424	1.347	1.00735	1.0426	0.961425	2.65814
	0.888943	3.20647	1.05684	2.01955	1.02017	2.30363	1.04168	3.64223
	1.12493	3.13425	0.946221	1.69573	0.980226	1.59612	0.959984	2.44425
	1.31919	1.32871	0.980623	1.99962	0.960464	1.6883	0.755816	3.70039
	0.758044	1.39589	1.01976	1.83835	1.04116	1.76911	1.32307	3.23796
Figure 7 O	ROS generation Fluorescence intensity
	SC+SARS	siRNA +SARS
	411464	387003
	376893	459761
	312558	497512
	419611	450461
	458832	585454
	242704	219383
	272890	260507
	286730	431265
	311407	372086
	302464	315266
	459943	542451
	479166	661311
	340299	433219
	350310	658707
	89619	395952
Figure 7 P	TNF-A
	EV SARS	PLASMID SARS
	1	0.820601
	1	0.794049
	1	0.776563
Figure 7 Q	SARS-CoV2 S-protein
	TNF-A		MCP-1
	MBOAT7-C	MBOAT7-T	MBOAT7-C	MBOAT7-T
	26.1292	35.8335	17.37	40.85
	25.0883	34.7926	13.8261	29.3016
	24.5679	29.4047	9.35176	42.5194
Figure 7 R	MBOAT7-C	MBOAT7-T
	160072	246639
	228925	369529
	217828	419095
	209748	330009
	331339	380193
	298312	420523
	375322	512357
	338579	423157
	283226	332365
	301359	331182
	368140	506573
	414175	602520
	350408	464809
	325142	346914

## Sheet: Sub 1
Supplementary 1 A	MBOAT7
	Control	LPS	LPS + TAK
	1.09218	0.549926	2.50595
	1.24387	0.596736	1.70702
	1.15433	0.495645	1.86486
Supplementary 1 B	TNF-α
	Control	TLR4	TLR4 inhibitor (TAK)
	213.051	25722.2	487.684
	141.562	25698.3	86.0846
	221.345	27436	404.738
	111.547	24032.2	52.9064
Supplementary 1 C	MBOAT7
	Control	LPS	TLR4 siRNA+LPS
	0.723635	0.243164	0.933033
	0.83702	0.678302	0.82932
	0.915945	0.297302	1.07177
Supplementary 1 D	MBOAT7
	Control	LPS
	1.2178	0.341786
	1.32178	0.374677
	0.621249	0.375581
Supplementary 1 E
Supplementary 1 F	MBOAT7
	Control	IL-4	IFN	IL-1B
	0.999071	0.961954	0.995941	0.804317
	1.00093	0.689706	0.929193	0.606038
	0.943705	0.809218	1.35525	0.779528
	1.05965	1.00293	0.992661	1.17167
Supplementary 1 G
	Unstimulated cells			LPS stimulated cells
	C	T		C	T
	0.768366	0.41147		0.677147	0.447267
	1.67392	0.629793		0.897724	0.372306
	1.28164	0.541492		2.06643	1.16217
	1.45062	1.54956		1.23473	1.19943
	1.16357	0.718428		0.636946	0.316848
	0.413398	0.17112		0.691052	0.26089
	0.862328	0.68085		1.10608	0.717685
	1.1154	0.47902		0.883702	0.471524
	0.903891	0.388697		1.49857	0.672723
Supplementary 1 H	IFN-α 2				IFNϒ				IL-6				IL-10				IL-12P70				IL-17A				IL-18				IL-23				MCP-1
	CC	CT	TT		CC	CT	TT		CC	CT	TT		CC	CT	TT		CC	CT	TT		CC	CT	TT		CC	CT	TT		CC	CT	TT		CC	CT	TT
	55.525	131.865	234.125		122.199	157.378	337.424		18924.5	33246.1	80908.8		50.515	114.29	472.915		13.64	15.1225	38.424		4.4215	3.0625	13.6255		259.22	237.28	466.965		174.775	248.725	881.485		22463.7	185507	230434
	70.665	63.4	230.585		66.2145	71.747	283.074		15032.2	11603.7	6942.09		40.375	117.58	1222.82		10.085	10.2735	26.5235		3.196	2.9595	5.638		189.305	227.11	487.9		213.86	149.815	289.89		39071	28343.2	260683
	111.235	77.97	230.545		136.911	67.3415	249.829		25791.2	13996.5	31518.9		51.1	32.095	3537.59		17.6075	11.9815	32.3045		6.539	2.6035	1.957		284.52	212.275	346.76		347.5	174.49	427.075		64080.1	45831.8	228444
	58.93	174.4	241.31		71.6975	210.202	344.976		16797.7	15224.2	12426.6		51.685	1112.95	889.76		9.7795	23.0915	30.66		1.9605	4.623	6.74		191	368.14	460.175		137.3	280.96	368.915		31706.2	258383	197276
	61.93	204.935	236.75		65.1885	299.504	333.557		10676.4	14669.5	27534.7		27.66	1324.13	3803.51		9.957	27.199	31.171		3.628	6.1035	3.0365		209.345	447.38	437.29		139.985	307.83	330.73		34508.1	231413	244104
	101.79	188.355	217.02		137.403	288.32	289.108		8886.53	7145.65	47796		254.2	1143.37	1313.32		15.284	23.792	31.7145		4.0695	8.252	3.2145		335.795	497.29	392		204.175	293.91	459.73		82064.4	189276	224856
	183.395	218.28	278.73		267.192	213.691	348.565		11490.2	25812	68254		768.155	5665.48	1267.38		29.266	28.1	40.4575		7.472	2.27	6.684		444.385	367.99	437.62		301.085	306.57	680.91		246866	273127	250373

## Sheet: Sub 2
						MBOAT7				vinclin
Supplementary 2 A	MBOAT7
	Control	siRNA
	1.01002	0.118903
	0.990079	0.131547
	0.971286	0.176313
	1.02956	0.127181
	1.06138	0.132321
	0.94217	0.0838493
Supplementary 2 B
	Scramble	SiRNA
	8.94492	8.01231
	8.97016	9.23054
	8.6685	8.90647
Supplementary 2 C
	CONTROL	MBOAT7 1	CONTROL	MBOAT7 2	CONTROL	MBOAT7 3	CONTROL	MBOAT7 5
	0.882795	0.619053	0.878171	0.85559	1.18527	0.968039	1.09114	1.39584
	1.13277	0.972288	1.13873	1.20951	0.843693	0.824819	0.91647	1.20114
	1.37576	0.757741	0.836282	1.18014	1.01373	1.18279	1.20398	1.40061
	0.726871	0.849175	1.19577	0.908127	0.986457	1.12264	0.830582	1.2999
	1.11209	0.943997	0.74005	0.677976	0.496154	0.403105	1.03195	0.676527
	0.899205	0.952032	1.35126	0.71209	2.0155	0.496992	0.969035	1.11381
Supplementary 2 D
	Control	MBOAT7
	0.711103	1591.81
	1.40627	14643.4
	0.600928	8484.17
	1.66409	9481.34
	1.40012	2151.39
	0.714227	2070.24
	1.04286	2225.67
	0.958906	2227.68
Supplementary 2 E
	CONTROL	MBOAT7 1	CONTROL	MBOAT7 2	CONTROL	MBOAT7 3	CONTROL	MBOAT7 5
	1.02786	1.08865	1.05433	0.937102	0.982858	1.0523	0.977729	1.57993
	0.972891	1.05202	0.94847	0.970532	1.01744	1.36221	1.02278	0.887381
	0.922995	0.451588	1.06493	0.948681	1.05219	1.06422	1.06608	1.10742
	1.08343	1.12151	0.939033	1.23483	0.950402	1.0163	0.938012	1.08632
	0.996111	0.590114	0.857867	1.09933	0.87184	0.88609	1.01792	1.1836
	1.0039	0.512303	1.16568	0.693153	1.147	1.02729	0.9824	0.736931
Supplementary 2 F
					Pam3Cys4								Poly(l:C)											LPS												CpG
	CONTROL	TNF-A	CONTROL	MCP-1	CONTROL	CCL3	CONTROL	CCL5	CONTROL	IL-RA			CONTROL	TNF-A	CONTROL	MCP-1	CONTROL	CCL3	CONTROL	CCL5	CONTROL	IL-RA		CONTROL	TNF-A	CONTROL	MCP-1	CONTROL	CCL3	CONTROL	CCL5	CONTROL	IL-RA			CONTROL	TNF-A	CONTROL	MCP-1	CONTROL	CCL3	CONTROL	CCL5	CONTROL	IL-RA
	0.792674	1.47598	1.34871	2.44297	1.11462	3.6935	1.01055	6.56786	1.00358	2.72244			1.07759	1.27058	1.1734	1.25804	1.04271	1.0115	0.949933	1.03822	0.955495	1.13257		0.790402	1.8653	1.21291	2.39405	0.90071	1.19582	1.04808	1.36981	0.920185	1.40659			1.29545	1.39881	0.708175	1.74649	0.654644	1.19886	0.833102	2.98881	1.41855	1.1119
	1.26155	1.15736	0.741449	2.34788	0.897167	3.10937	0.989562	6.05257	0.996435	2.077			0.927998	1.2292	0.852225	0.867233	0.959041	0.928436	1.05271	1.00825	1.04658	1.36903		1.26518	2.71078	0.824461	1.04734	1.11024	1.22316	0.954126	1.28086	1.08674	1.61416			0.771934	0.707812	1.41208	1.32477	1.52755	1.63645	1.20033	3.14023	0.704945	1.05263
	1.1296	1.0613	0.894633	1.60769	1.15258	4.51896	1.09088	5.62446	0.860482	2.34069			0.843116	0.983966	1.71285	1.39008	1.08094	1.15845	1.02992	1.29337	0.977418	1.85423		1.18951	2.40529	0.942717	2.30466	0.847254	1.83465	1.02662	1.50596	1.08682	1.93234			1.03683	2.20098	0.9732	1.21217	0.939126	2.8813	0.902732	2.83885	1.01581	1.50694
	0.885271	1.45509	1.11778	2.30201	0.867616	2.20984	0.916692	5.14109	1.16214	1.76347			1.18608	0.968137	0.583823	1.24617	0.925121	1.11994	0.970949	1.00886	1.0231	1.50127		0.84068	2.15965	1.06076	0.938964	1.18028	1.57611	0.974068	1.50255	0.920113	1.89897			0.964476	1.94602	1.02754	1.86215	1.06482	3.09783	1.10775	4.03146	0.984432	1.55815
	0.879496	1.68183	0.799062	0.850732	1.09699	1.09927	0.753474	1.07114	0.753474	1.07114			1.05403	1.00222	1.07234	1.14223	1.00337	0.703085	1.0544	0.922301	1.05165	0.858501		0.856429	1.73901	0.891515	2.97238	1.10614	1.48085	0.908323	1.17823	1.00362	0.880429			1.00765	3.25018	0.92569	2.72266	0.775564	4.29723	0.700168	4.2471	0.828298	2.10482
	1.13702	1.14652	1.25147	1.25016	0.911585	0.963566	1.32719	1.61448	1.32719	1.61448			0.948739	0.920309	0.932541	0.663767	0.99664	0.759666	0.948404	0.842793	0.950885	0.835361		1.16764	1.52602	1.12169	3.44667	0.904047	0.888549	1.10093	1.67657	0.996397	0.97729			0.992406	2.05998	1.08028	2.02967	1.28939	2.89651	1.42823	3.32386	1.2073	1.63584
Supplementary 2 G	siRNA #1						siRNA #2
	TNF-α	CCL3	CCL5	IL-1RA			TNF-α	CCL3	CCL5	IL-1RA
	1.13332	1.57242	2.06676	1.38613			1.17369	2.31471	1.00036	1.52563
	1.32987	1.87283	2.28662	2.07358			1.48578	1.37524	2.03727	1.84956
	1.26115	1.76073	1.27706	3.09098			1.19893	2.08706	1.36091	1.20402
	1.07177	1.08169	1.06547	4.22926			1.73401	1.71758	1.77069	2.28339
	1.1638	0.980722	1.29228	1.1595
	0.983194	1.02129	1.32388	1.99581
Supplementary 2 H	LPS
	TNF-α	MCP-1	CCL3
	1.66956	2.3842	4.01737
	1.2248	1.00354	3.11693
	2.06392	0.805171	1.58736
	1.58808	1.11861	1.31461
	1.09365	0.778229	1.48265
	1.26985	0.799209	1.33703
Supplementary 2 I	Pam3Cys4						Poly(l:C)						LPS						CpG
	TNF-α	MCP-1	CCL3	CCL5	IL-1RA		TNF-α	MCP-1	CCL3	CCL5	IL-1RA		TNF-α	MCP-1	CCL3	CCL5	IL-1RA		TNF-α	MCP-1	CCL3	CCL5	IL-1RA
	0.669048	0.295947	0.845315	0.494447	0.623369		0.838368	0.334944	1.62465	0.83781	0.936158		0.806546	0.302459	0.57783	0.311831	0.7318		0.829243	0.83699	0.239476	0.145347	0.691668
	0.952201	0.515754	0.201046	0.481392	0.548115		1.24716	1.39736	1.45752	0.719477	1.04027		0.835321	0.208645	0.610892	0.336258	0.470778		0.750628	0.503486	0.165237	0.745571	0.508455
	0.499397	0.332132	0.631251	0.318833	0.335286		0.964186	1.00939	0.639144	0.830303	0.834062		0.747848	0.328157	0.367494	0.524743	0.516711		0.513342	0.841816	0.56081	0.530564	0.777046
	0.858043	0.356054	0.694009	0.438442	0.498725		1.07879	0.741687	0.6945	0.821371	1.01023		0.584391	0.38747	0.36561	0.635904	0.366692		1.04294	0.917637	0.187697	0.288557	0.753153
	0.758785	0.255974	0.413377	0.326297	0.543045		1.18543	0.455039	1.41011	0.769591	0.833754		0.615176	0.247712	0.405242	0.255978	0.463379		0.749723	0.686435	0.306954	0.227	0.597147
Supplementary 2 J	Pam3Cys4									Poly(l:C)									LPS									CpG
	Control	TNF-α	Control	MCP-1	Control	CCL3	Control	CCL5		Control	TNF-A	Control	MCP-1	Control	CCL3	Control	CCL5		Control	TNF-A	Control	MCP-1	Control	CCL3	Control	CCL5		Control	TNF-A	Control	MCP-1	Control	CCL3	Control	CCL5
	1.11525	1.06006	0.943979	1.31693	0.820613	1.18987	1.28689	2.18746		0.942953	1.21545	0.945056	1.46236	0.945564	1.70896	0.872612	1.66241		0.844525	1.19865	1	1.48402	0.928146	1.76125	0.87372	1.36978		1.09556	1.13805	1.01968	2.34262	1.0863	1.61838	0.867192	1.03714
	0.896663	1.03593	1.05934	1.54067	1.2186	1.08254	0.777066	2.04222		1.0605	1.11604	1.05814	0.903129	1.05757	1.01516	1.14599	1.15263		1.1841	1.1257	1.36184	3.546	1.07742	1.63128	1.14453	1.29348		0.912775	1.30218	0.980699	3.44913	0.92056	2.43378	1.15315	2.72007
	1.3791	1.80464	1.09833	1.46963	1.05597	1.45917	1.17475	1.38422		1.11486	1.22307	1.73417	1.74436	1.33634	1.29045	1.39331	2.00613		0.844525	1.08623	0.86743	1.16111	0.928146	0.538769	1.19898	1.3045		1.07489	1.38738	0.539687	0.455736	0.862538	0.756145	0.921181	3.37077
	0.725108	1.70751	0.910471	1.52087	0.946996	1.68156	0.851247	1.34667		0.89697	0.588078	0.576643	0.274908	0.748315	0.485561	0.717714	0.456123		1.1841	1.36255	1.15283	1.38739	1.07742	1.22645	0.834042	1.27451		0.930329	1.47118	1.85292	1.78506	1.15937	1.63223	1.08556	1.11184
	0.922397	1.51051	1.09803	1.62874	0.820613	1.29243	0.759972	1.71724		0.975346	1.19495	1.14055	0.767593	1.11778	0.698873	0.840141	1.11745		0.986783	1.43942	0.968583	2.37828	0.887919	1.23234	0.87372	1.1443		0.974827	1.03468	0.971815	2.16531	1.04006	1.49857	0.967669	1.23513
	1.08413	1.41568	0.910719	1.47761	1.2186	1.32938	1.31584	2.32393		1.02528	1.27695	0.876766	0.65036	0.894631	0.742904	1.19028	1.15426		1.01339	1.1382	1.03244	2.04068	1.12623	1.47918	1.14453	1.05498		1.02582	1.26549	1.029	3.78558	0.961479	2.28177	1.03341	2.1965

## Sheet: Sub 3
Supplementary 3 A
	Cellular Cholestrol
	SC+LPS	siRNA+LPS
	1.05902	1.05401
	1.06069	1.04315
	1.24799	1.58654
	1.26411	1.57042
Supplementary 3 B	Cellular Triglyceride
	SC+LPS	siRNA+LPS
	1.205	2.26239
	0.787854	2.18526
	1.24813	1.21578
	0.767121	1.17349
Supplementary 3 D	Arachidonic Acid
	Control	Control+ LPS	SiRNA	SiRNA + LPS
	8.1	16.3	7.8	26.76
	12.16	6.8	4.4	14.19
	14.5	33.3	7	19.4
	9.9	36	6.9	17.76
	15	22.3	8.9	25
			10.21	23.46
Supplementary 3 E	PGE2					12-HETE
	Control	Control+ LPS	SiRNA	SiRNA + LPS		Control	Control+ LPS	SiRNA	SiRNA + LPS
	0.09	0.06	0.1	0.11		0.03	0.03	0.02	0.04
	0	0.04	0.14	0.11		0.06	0.06	0.03	0.08
	0.04	0.08	0.18	0.16		0.04	0.02	0.04	0.06
	0.08	0	0.12	0.04		0.02	0.03	0.04	0.05
	0.03	0.08	0.22	0.15		0.04	0.03	0.11	0.11
			0.04	0.09				0.05	0.04
Supplementary 3 F	EPA					DHA
	Control	Control+ LPS	SiRNA	SiRNA + LPS		Control	Control+ LPS	SiRNA	SiRNA + LPS
	4.8	4.2	4.9	8.41		29	27.8	30.4	36.21
	7.11	1.8	1.6	5.88		50.66	17.4	20.3	32.72
	10.2	14.2	3.6	8.58		39.2	51.2	20.9	25.58
	7.2	17	3.4	8.14		36.3	59	22.2	27.1
	8.4	8.6	4	9.2		43.9	46.1	27.6	35.7
			5.7	7.37				38.02	34.58
Supplementary 3 G	Lipoxygenase
	Scramble	SiRNA	Scramble + LPS	SiRNA + LPS
	1.30958	2.53995	2.24443	3.39731
	1.2957	3.32499	1.81586	3.28288
	1.25508	2.86618	2.24267	2.72133
	1.48565	2.45447	2.16881	3.57765
Supplementary 3 H	COX-1						COX-2
	Scramble	SiRNA	Scramble + LPS	SiRNA+ LPS			Scramble	SiRNA	Scramble + LPS	SiRNA+ LPS
	0.220222	0.238647	0.016776	0.662794			0.677149	0.231453	0.027118	0.791685
	0.159191	0.119395	0.331305	0.567935			0.363873	0.510475	0.063148	0.707637
	0.3324	0.142298	0.562827	1.50403			0.348878	0.318884	0.68268	1.27424
	0.202489	0.180065	0.515418	1.27053			0.336955	0.600251	0.662566	1.53871
Supplementary 3 I	Phospholipase A2
	SC	SiRNA	SC + LPS	SiRNA+LPS
	6.08584	6.64869	5.87477	6.36726
	6.2969	5.90994	11.4681	6.50797
	7.21154	5.69887	8.58349	10.6238
	6.61351	5.69887	5.55816	10.4128
Supplementary 3 J	TNF-α					TNF-α							TNF-α
	Sc + LPS	SiRNA + LPS	SiRNA + LPS + Phospo inh			Scramble + TLR4	SiRNA+ TLR4	SiRNA+ TLR4+ PDI	SiRNA+ TLR4 +L655				Scramble + TLR4	SiRNA+ TLR4	SiRNA+ TLR4+ Indomethacin
	3729.09	11290.9	8066.13			17031	66909.8	51695.4	35831.5				8432.23	52679.4	33757.3
	3951.08	5910.74	4390.27			15786.2	65896.6	63622.3	61074.8				10641.5	45831.7	23234.8
	4309.11	9118.76	10837.3			9330.63	46471.9	41968.6	52274.4				29603.2	54891.2	25930.9
						11530.7	48411.5	26027.5	44130.1				10540.2	44074.6	41509.5
													26694.5	21401.2	42436.2

## Sheet: Sub 4
Supplementary 4 A
	IRE1α				SXBP1				BIP				ERDJ4
	Control	LPS			Control	LPS			Control	LPS			Control	LPS
	1.03454	2.8607			0.927331	6.59702			1.09795	2.71152			0.917968	3.87164
	0.660828	2.61779			0.733548	7.99372			0.762578	1.96391			1.0163	3.4136
	1.46273	2.93296			1.47007	5.93809			1.19436	3.35879			1.07189	4.74047
		IRE1α				P-IRE1α			GAPDH
Supplementary 4 B
Supplementary 4 C
	Pam3Cys4				Poly(l:C)					LPS				CpG
	BIP	ERDJ4	IRE1α		BIP	ERDJ4	IRE1α			BIP	ERDJ4	IRE1α		BIP	ERDJ4	IRE1α
	2.30025	1.80921	2.84114		1.08267	0.86324	1.01122			1.36816	1.1568	1.73662		1.22214	1.50239	0.8834
	2.42293	2.2833	2.81993		1.08291	1.20365	1.02886			1.45638	1.15249	1.436		1.02937	1.28287	1.64357
	1.74659	1.69712	2.73001		1.12943	1.35726	1.40505			1.95401	1.07789	2.30321		2.05149	1.18115	1.40415
	1.30564	1.43726	2.08985		0.714304	0.846141	0.554525			2.32826	0.988359	1.64326		1.79565	1.03121	1.61967
	1.50115	1.43862	1.15501		0.804919	1.17904	0.983691			1.50791	1.0604	1.24189		1.81374	2.58568	1.92732
	1.91502	2.06948	1.62854		1.04822	1.11498	1.29902			1.45602	1.26521	1.20855		1.45911	2.39348	1.92967
Supplementary 4 D	Pam3Cys4				Poly(l:C)					LPS				CpG
	BIP	ERDJ4	IRE1α		BIP	ERDJ4	IRE1α			BIP	ERDJ4	IRE1α		BIP	ERDJ4	IRE1α
	0.881363	0.848981	0.637989		0.326799	1.22414	1.33634			0.925917	0.660718	0.908392		0.945843	0.841474	0.888147
	0.339017	0.309608	0.885118		0.718706	1.65827	1.17535			0.49859	0.329795	0.864856		0.198275	0.308002	0.153082
	0.742823	0.60145	0.446135		0.687582	0.812934	1.0218			0.59444	0.503449	0.599646		0.506168	0.690652	0.815164
	0.586802	1.05847	0.534899		1.10938	1.40157	0.940513			0.693343	0.513525	0.704552		0.538836	0.67005	0.554603
	0.748897	1.09515	0.456327		0.940169	0.818048	0.434193			0.699123	0.872579	0.620807		0.827221	0.840503	0.627028
Supplementary 4 E	ATF6							PERK							IRE1
	Scramble LPS	ATF6 siRNA LPS	ERN1 siRNA LPS	EIF2AK3 siRNA LPS	All siRNAs +LPS			Scramble LPS	ATF6 siRNA LPS	ERN1 siRNA LPS	EIF2AK3 siRNA LPS	All siRNAs +LPS			Scramble LPS	ATF6 siRNA LPS	ERN1 siRNA LPS	EIF2AK3 siRNA LPS	All siRNAs +LPS
	1.65985	0.366122	2.63693	2.00902	0.265403			0.739263	1.52934	1.34474	0.373344	0.286746			0.733734	1.34997	0.530005	1.69387	0.538193
	0.602463	0.399076	2.72339	1.92904	0.0621303			1.3527	1.32331	1.32983	0.513212	0.19308			1.36289	1.97483	0.51764	1.43455	0.672009
	0.951101	0.229823	1.5819	1.12048	0.18816			1.32467	2.03362	2.16732	0.897023	0.646544			1.53304	1.68284	0.716618	2.24657	0.468696
	1.05141	0.206235	1.63123	1.3249	0.207187			0.754905	1.35407	2.45973	0.697066	0.26932			0.652297	1.44386	0.874134	1.71615	0.733667
	1.4627	0.36969	2.88851	1.8912	0.169429			1.68805	1.63906	1.93719	0.719254	0.535378			1.48691	1.68091	0.702008	2.03936	0.534973
	0.683665	0.396937	2.67533	1.77516	0.117192			0.592398	1.35419	1.7382	0.550535	0.163082			0.672536	2.13774	0.639551	1.56986	0.578075
Supplementary 4 F
	Control	IRE1A	Control	ERDJ4	Control	BIP	Control	sXBP1
	1.24801	1.6335	1.09733	2.12666	0.761768	1.32652	1.16864	1.28674
	0.801273	1.32971	0.911304	1.02085	1.31274	1.57859	0.855699	1.06364
	0.616998	1.17765	0.757492	1.44384	0.827217	1.72744	1.16864	1.44492
	1.62075	1.16468	1.32014	2.0376	1.20887	1.99525	0.855699	0.692078
	1.16802	1.32339	0.944073	2.23994	1.10686	2.44389	1.02599	2.65035
	0.856148	1.19705	1.05924	0.992372	0.903459	1.3728	0.974671	1.56123
Supplementary 4 G
	TNF-α			MCP-1			CCL3			CCL5
	LPS	4u8c2		LPS	4u8c2		LPS	4u8c2		LPS	4u8c2
	3.71619	0.600232		1.30604	1.46448		1.99092	0.0574552		1.8421	0.197722
	3.27507	0.482262		1.63826	1.15593		1.43377	0.0697515		1.62415	0.759245
	1.50815	0.837814		1.48604	0.390812		1.48922	0.604986		1.39865	0.617299
	1.25021	0.937565		1.92899	0.212068		1.40401	0.84385		1.30807	1.05162
	1.41726	1.03331		1.31751	1.05408		1.5456	0.557833		1.09445	0.65925
Supplementary 4 H
	TNF-α			MCP-1			CCL3			CCL5
	siRNA+LPS	MITOTEMPO		siRNA+LPS	MITOTEMPO		siRNA+LPS	MITOTEMPO		siRNA+LPS	MITOTEMPO
	1.63115	1.1157		1.31933	0.763617		1.63802	0.980124		0.974918	1.03408
	1.26699	1.0395		1.1553	0.941327		1.23023	0.50321		1.51968	1.02725
	1.10016	1.02353		1.125	0.537664		1.25221	1.06137		1.84908	0.757987
	1.09336	0.824038		1.37182	1.16915		1.21059	1.14899		1.29715	0.812968
	1.31287	0.885277		1.39437	0.98899		1.20589	1.01138		1.84578	0.563676
Supplementary 4 I	LPS					LPS					LPS
	ERDJ4					IRE1α					BIP
	CC	CT	TT			CC	CT	TT			CC	CT	TT
	0.623574	0.503187	1.06601			2.05548	0.708612	1.02917			0.683972	0.435262	0.536131
	0.821553	0.553062	2.61604			0.977335	1.18415	1.5512			1.01022	0.588834	2.21342
	1.31712	0.708743	3.32609			1.98093	0.95691	4.10851			0.961173	0.607921	2.12159
	0.429015	0.842033	1.75394			1.05844	2.45855	3.44208			0.534561	0.5437	1.72656
	1.41231	0.822747	1.38258			2.34029	2.25305	3.08947			1.46662	0.54158	1.42679
	0.589264	0.725179	1.5907			0.793654	2.76519	3.53905			0.563945	0.482033	1.42239
	0.942738	0.520429	0.88029			2.76357	3.96139	0.716234			0.529429	0.305677	1.30337
	0.592363	0.627604				1.81183	2.00513				0.324933	0.330542
	1.25732	2.25695				3.06442	1.55562				1.20021	2.40598
	0.437242	0.879061				2.31704	2.16429				0.245482	1.10403
Supplementary 4 J
	IREA1	ERDJ4	BIP	XBP1
	0.979341	1.20552	1.00661	1.14945
	1.1732	1.27144	1.14393	1.30664
	1.4026	1.45936	1.11075	1.39778
	0.85571	1.07088	1.04098	1.05976
	1.03679	1.07213	1.05018	1.02054
	1.48641	1.0653	1.00605	1.03774
	1.59971	1.10879	1.03963	1.14182
	1.55452	0.935896	0.929895	1.12882
Supplementary 4 K
	ROS
	T	C
	156309	139130
	152725	138211
	150112	137450
	155420	138155
	150385	140368
Supplementary 4 L
	MCP-1	IL-8	TNF-α	IL-6	CCL3
	1.2399	1.25036	1.07769	1.33193	2.07361
	1.16924	1.31419	1.04177	1.31105	3.12273
	1.16192	1.30531	1.10352	1.39687	2.9882
	1.1241	0.869355	0.921896	0.82803	2.73259
	1.12101	1.00571	0.914932	0.94829	2.69132
	1.119	1.14192	0.980861	0.960085	2.66674
	3.60519	1.10379	1.15088	1.42691	3.0087
	2.56987	1.39119	1.14146	1.30243	1.25893
	2.61893	1.17427	1.12388	1.23754	2.467
Supplementary 4 M
	TNF-α
	C	T
	1	1.22331
	1	1.4287
	1	1.03539
	1	1.02319
Supplementary 4 N
	Mitochondrial biogenesis				Mitochondrial complexes						Mitochondrial fission				Mitochondrial fusion
	SIRT1	Nrf1	Tfam		UQCRC2	MT-CO1	ATP5A1	NDUFB8	Sdhb		Drp1	Stat2	Mief1		Mfn1	Mfn2	Fam73b
	1.04374	1.04927	1.05407		1.21459	1.23579	1.3467	0.869184	0.973466		0.927585	0.859153	1.05037		1.41121	1.13161	1.07734
	1.15891	1.0743	0.853804		1.49543	1.23579	1.41692	0.973358	1.05674		0.996629	1.10623	0.875218		1.46699	1.21643	1.16843
	1.32895	1.19091	1.13541		1.16578	1.38175	1.15981	1.1228	1.30575		1.118	0.952537	1.06377		1.24132	1.27536	1.2154

[truncated: 2 more sheets: Sub 5, Sub 6]
